# Supplementary material for: Autophosphorylation-based Calcium (Ca2+) Sensitivity Priming and Ca2+/Calmodulin Inhibition of Arabidopsis thaliana Ca2+-dependent Protein Kinase 28 (CPK28)
Source: J Biol Chem. 2017 Jan 30;292(10):3988–4002. doi: 10.1074/jbc.M116.763243 (PMC5354511; doi:10.1074/jbc.M116.763243)
Supplement: Supplemental Data [file 10.1074_M116.763243_jbc.M116.763243-1.xlsx]

## Sheet: Sheet 3
Proteins identified after IP with Chromotek GFP-Trap beads			Combined spectral counts			Rep-by-rep spectral counts
Displaying: Total spectrum count from indicated gel slices ONLY						CPK28-YFP	CPK28-YFP	CPK28-YFP	CPK28-YFP	CPK28-YFP	CPK28-YFP	CPK28-D188A-YFP	CPK28-D188A-YFP	CPK28-D188A-YFP	CPK28-D188A-YFP	CPK28-D188A-YFP	CPK28-D188A-YFP	LTi6-GFP	LTi6-GFP	LTi6-GFP	LTi6-GFP
			CPK28	D188A	LTi6	LD22	LD22	LD22	LD35	LD35	LD35	LD22	LD22	LD22	LD35	LD35	LD35	LD22	LD22	LD22	LD22
Accession #	Identified Proteins	MW				Rep I - slice 6	Rep II - slice 6	Rep III - slice 6	Rep I - slice 6	Rep II - slice 6	Rep III - slice 6	Rep I - slice 6	Rep II - slice 6	Rep III - slice 6	Rep I - slice 6	Rep II - slice 6	Rep III - slice 6	Rep I - slice 6	Rep II - slice 5	Rep III - slice 6	Rep III - slice 7
Vector	GFP | green fluorescent protein	?	287	53	192	51	76	41	29	48	42	9	10	12	3	11	8	41	26	113	12
AT5G66210.1	CPK28 | calcium-dependent protein kinase 28	59 kDa	268	44	0	44	61	46	28	48	41	5	17	22	0	0	0	0	0	0	0
AT5G37780.2	CAM1, TCH1, ACAM-1 | calmodulin 1	19 kDa	7	7	0	0	4	2	0	0	1	0	0	0	7	0	0	0	0	0	0
AT1G15820.1	| Symbols: LHCB6, CP24 | light harvesting complex photosystem II subunit 6 | chr1:5446685-5447676 REVERSE LENGTH=258	28 kDa	263	105	32	50	69	31	33	47	33	20	22	7	23	23	10	18	10	0	4
AT2G39730.1	| Symbols: RCA | rubisco activase | chr2:16570951-16573345 REVERSE LENGTH=474	52 kDa	226	30	12	44	71	27	29	28	27	8	10	4	5	0	3	7	4	0	1
AT4G21280.1	| Symbols: PSBQ, PSBQA, PSBQ-1 | photosystem II subunit QA | chr4:11334446-11335587 FORWARD LENGTH=223	24 kDa	219	121	48	39	40	37	34	37	32	16	15	18	39	22	11	31	15	0	2
AT4G02770.1	| Symbols: PSAD-1 | photosystem I subunit D-1 | chr4:1229247-1229873 REVERSE LENGTH=208	23 kDa	211	154	63	49	34	23	56	22	27	51	8	15	47	15	18	55	5	0	3
AT1G31330.1	| Symbols: PSAF | photosystem I subunit F | chr1:11215011-11215939 REVERSE LENGTH=221	24 kDa	206	71	30	39	56	27	28	37	19	14	11	10	18	12	6	18	11	0	1
ATCG00130.1	| Symbols: ATPF | ATPase, F0 complex, subunit B/B', bacterial/chloroplast | chrC:11529-12798 REVERSE LENGTH=184	21 kDa	199	69	22	45	53	32	26	31	12	17	8	11	18	8	7	13	8	0	1
AT3G47470.1	| Symbols: LHCA4, CAB4 | light-harvesting chlorophyll-protein complex I subunit A4 | chr3:17493622-17494773 REVERSE LENGTH=251	28 kDa	191	59	17	43	47	23	25	32	21	4	13	13	6	17	6	8	7	0	2
ATCG00470.1	| Symbols: ATPE | ATP synthase epsilon chain | chrC:52265-52663 REVERSE LENGTH=132	14 kDa	167	55	22	40	47	20	25	26	9	11	5	15	16	6	2	15	6	0	1
AT3G11510.1	| Symbols: | Ribosomal protein S11 family protein | chr3:3623757-3624866 REVERSE LENGTH=150	16 kDa	140	85	42	29	34	16	28	19	14	22	9	10	28	10	6	28	10	0	4
AT1G67090.1	| Symbols: RBCS1A | ribulose bisphosphate carboxylase small chain 1A | chr1:25048465-25049249 REVERSE LENGTH=180	20 kDa	133	95	32	27	21	21	22	20	22	27	7	19	17	16	9	23	6	0	3
AT1G79040.1	| Symbols: PSBR | photosystem II subunit R | chr1:29736085-29736781 FORWARD LENGTH=140	15 kDa	130	19	11	27	31	21	25	16	10	1	5	7	6	0	0	11	0	0	0
AT4G32260.1	| Symbols: | ATPase, F0 complex, subunit B/B', bacterial/chloroplast | chr4:15573859-15574586 REVERSE LENGTH=219	24 kDa	129	68	21	25	29	10	25	25	15	19	12	6	25	3	3	20	1	0	0
AT3G54890.4	| Symbols: LHCA1 | photosystem I light harvesting complex gene 1 | chr3:20339881-20340922 REVERSE LENGTH=213	23 kDa	122	38	18	23	31	19	11	21	17	6	7	10	5	7	3	11	6	0	1
ATCG00120.1	| Symbols: ATPA | ATP synthase subunit alpha | chrC:9938-11461 REVERSE LENGTH=507	55 kDa	118	27	8	21	45	16	12	15	9	6	6	7	7	1	0	5	3	0	0
AT4G03280.1	| Symbols: PETC, PGR1 | photosynthetic electron transfer C | chr4:1440314-1441717 FORWARD LENGTH=229	24 kDa	115	21	9	29	34	11	14	16	11	5	2	4	4	3	3	9	0	0	0
AT1G42970.1	| Symbols: GAPB | glyceraldehyde-3-phosphate dehydrogenase B subunit | chr1:16127552-16129584 FORWARD LENGTH=447	48 kDa	109	28	7	22	33	19	11	15	9	2	8	6	2	6	4	2	5	0	0
AT1G61520.1	| Symbols: LHCA3 | photosystem I light harvesting complex gene 3 | chr1:22700152-22701149 FORWARD LENGTH=273	29 kDa	106	20	9	11	28	17	15	15	20	3	2	2	2	7	4	3	1	5	0
ATCG00900.1	| Symbols: RPS7.1, RPS7 | Ribosomal protein S7p/S5e family protein | chrC:97478-97945 REVERSE LENGTH=155	17 kDa	103	45	27	28	25	13	18	13	6	16	3	2	17	5	2	21	5	0	1
AT4G05180.1	| Symbols: PSBQ, PSBQ-2, PSII-Q | photosystem II subunit Q-2 | chr4:2672093-2673170 REVERSE LENGTH=230	25 kDa	102	56	30	18	24	13	13	21	13	2	8	13	15	11	7	16	9	0	5
ATCG00790.1	| Symbols: RPL16 | ribosomal protein L16 | chrC:81189-82652 REVERSE LENGTH=135	15 kDa	101	44	21	27	20	9	17	20	8	13	5	3	18	4	1	18	3	0	0
AT4G10340.1	| Symbols: LHCB5 | light harvesting complex of photosystem II 5 | chr4:6408200-6409496 FORWARD LENGTH=280	30 kDa	99	19	11	20	17	14	16	17	15	3	4	3	3	5	1	2	0	9	0
AT1G54780.1	| Symbols: TLP18.3 | thylakoid lumen 18.3 kDa protein | chr1:20439533-20440953 FORWARD LENGTH=285	31 kDa	99	12	4	17	22	13	12	16	19	3	3	2	0	2	2	4	0	0	0
AT1G55670.1	| Symbols: PSAG | photosystem I subunit G | chr1:20802874-20803356 REVERSE LENGTH=160	17 kDa	98	25	6	18	22	15	15	15	13	6	4	4	5	4	2	6	0	0	0
AT3G63160.1	| Symbols: | FUNCTIONS IN: molecular_function unknown; INVOLVED IN: biological_process unknown; LOCATED IN: chloroplast outer membrane, thylakoid, chloroplast thylakoid membrane, chloroplast, chloroplast envelope; EXPRESSED IN: 21 plant structures; EXPRESSED DURING: 13 growth stages; BEST Arabidopsis thaliana protein match is: outer envelope membrane protein 7 (TAIR:AT3G52420.1); Has 26 Blast hit…	7 kDa	98	22	14	22	28	8	13	19	8	6	4	3	7	1	1	11	2	0	1
AT5G47190.1	| Symbols: | Ribosomal protein L19 family protein | chr5:19164432-19166064 REVERSE LENGTH=229	25 kDa	97	40	18	33	20	13	14	10	7	12	5	6	15	0	2	15	2	0	1
AT4G09650.1	| Symbols: ATPD | ATP synthase delta-subunit gene | chr4:6100799-6101503 FORWARD LENGTH=234	26 kDa	96	41	20	20	21	14	14	17	10	10	6	8	13	2	2	11	6	0	3
AT2G21660.1	| Symbols: ATGRP7, CCR2, GR-RBP7, GRP7 | cold, circadian rhythm, and rna binding 2 | chr2:9265477-9266316 REVERSE LENGTH=176	17 kDa	95	55	13	17	21	6	23	24	4	16	4	5	22	7	1	7	4	0	2
AT1G44575.1	| Symbols: NPQ4, PSBS | Chlorophyll A-B binding family protein | chr1:16871768-16873194 FORWARD LENGTH=265	28 kDa	93	39	15	19	24	12	14	13	11	13	6	3	6	5	6	8	2	3	2
AT1G32990.1	| Symbols: PRPL11 | plastid ribosomal protein l11 | chr1:11955827-11957139 FORWARD LENGTH=222	23 kDa	92	47	19	28	22	9	18	7	8	10	5	5	22	0	5	17	2	0	0
ATCG00770.1	| Symbols: RPS8 | ribosomal protein S8 | chrC:80068-80472 REVERSE LENGTH=134	15 kDa	90	41	16	25	26	10	11	13	5	9	7	7	7	8	3	7	6	0	3
AT4G28520.1	| Symbols: CRU3, CRC | cruciferin 3 | chr4:14087596-14089617 FORWARD LENGTH=524	58 kDa	89	0	0	89	0	0	0	0	0	0	0	0	0	0	0	0	0	0	0
AT5G65220.1	| Symbols: | Ribosomal L29 family protein | chr5:26061301-26062506 FORWARD LENGTH=173	19 kDa	85	45	23	26	15	11	16	13	4	11	4	6	18	2	4	19	3	0	1
AT3G02080.1	| Symbols: | Ribosomal protein S19e family protein | chr3:364138-365161 REVERSE LENGTH=143	16 kDa	83	54	27	28	14	6	21	12	2	14	2	2	35	1	0	27	0	0	0
AT3G26060.1	| Symbols: ATPRX Q | Thioredoxin superfamily protein | chr3:9524807-9526123 FORWARD LENGTH=216	24 kDa	82	43	22	10	25	11	4	20	12	2	12	7	8	10	4	9	9	0	4
AT3G26650.1	| Symbols: GAPA, GAPA-1 | glyceraldehyde 3-phosphate dehydrogenase A subunit | chr3:9795226-9796848 FORWARD LENGTH=396	42 kDa	82	14	2	14	31	13	5	13	6	2	1	3	1	5	2	0	2	0	0
AT3G15190.1	| Symbols: | chloroplast 30S ribosomal protein S20, putative | chr3:5116216-5117412 FORWARD LENGTH=202	22 kDa	81	40	15	20	18	12	13	10	8	13	5	7	12	2	1	12	3	0	0
AT5G38410.1	| Symbols: | Ribulose bisphosphate carboxylase (small chain) family protein | chr5:15377501-15378306 REVERSE LENGTH=181	20 kDa	80	48	17	19	12	13	14	9	13	12	6	8	11	7	4	12	4	0	1
AT3G54210.1	| Symbols: | Ribosomal protein L17 family protein | chr3:20067672-20068385 REVERSE LENGTH=211	23 kDa	80	23	17	22	20	13	14	8	3	6	1	5	9	0	2	13	3	0	1
AT1G04480.1	| Symbols: | Ribosomal protein L14p/L23e family protein | chr1:1216110-1217257 FORWARD LENGTH=140	15 kDa	79	58	13	20	18	9	14	11	7	13	5	6	29	5	0	11	2	0	0
AT3G44890.1	| Symbols: RPL9 | ribosomal protein L9 | chr3:16386505-16387963 FORWARD LENGTH=197	22 kDa	79	53	24	20	11	12	23	6	7	21	0	6	26	0	0	24	0	0	0
AT1G22780.1	| Symbols: PFL, RPS18A, PFL1 | Ribosomal protein S13/S18 family | chr1:8067990-8069163 FORWARD LENGTH=152	18 kDa	78	52	17	21	12	7	14	16	8	12	6	4	24	5	1	15	2	0	0
AT5G54600.1	| Symbols: | Translation protein SH3-like family protein | chr5:22183046-22184403 FORWARD LENGTH=198	22 kDa	77	36	16	25	20	11	10	6	5	13	1	4	16	2	0	13	3	0	0
AT4G00100.1	| Symbols: ATRPS13A, RPS13, PFL2, RPS13A | ribosomal protein S13A | chr4:37172-38123 FORWARD LENGTH=151	17 kDa	75	52	18	28	11	12	13	7	4	14	2	7	22	2	5	18	0	0	0
AT1G75350.1	| Symbols: emb2184 | Ribosomal protein L31 | chr1:28272163-28272687 FORWARD LENGTH=144	16 kDa	75	26	9	20	15	15	15	6	4	13	2	2	9	0	0	9	0	0	0
AT4G28750.1	| Symbols: PSAE-1 | Photosystem I reaction centre subunit IV / PsaE protein | chr4:14202951-14203888 REVERSE LENGTH=143	15 kDa	74	42	24	19	9	7	17	11	11	14	4	3	16	1	4	18	3	0	3
AT3G49910.1	| Symbols: | Translation protein SH3-like family protein | chr3:18504311-18504751 FORWARD LENGTH=146	17 kDa	73	52	26	38	10	3	15	5	2	17	0	2	33	0	0	26	0	0	0
AT3G55280.1	| Symbols: RPL23AB | ribosomal protein L23AB | chr3:20500667-20501519 FORWARD LENGTH=154	17 kDa	73	30	19	25	13	7	20	4	4	8	1	1	18	2	0	19	0	0	0
AT2G34420.1	| Symbols: LHB1B2, LHCB1.5 | photosystem II light harvesting complex gene B1B2 | chr2:14522716-14523513 REVERSE LENGTH=265	28 kDa	72	43	19	14	16	7	15	9	11	4	9	6	11	5	8	9	4	5	1
ATCG00490.1	| Symbols: RBCL | ribulose-bisphosphate carboxylases | chrC:54958-56397 FORWARD LENGTH=479	53 kDa	71	47	19	14	12	14	17	8	6	14	4	9	11	5	4	12	3	0	4
AT5G13510.1	| Symbols: | Ribosomal protein L10 family protein | chr5:4341294-4341956 FORWARD LENGTH=220	25 kDa	71	14	8	31	8	9	10	5	8	7	3	2	2	0	0	8	0	0	0
AT3G08580.1	| Symbols: AAC1 | ADP/ATP carrier 1 | chr3:2605706-2607030 REVERSE LENGTH=381	41 kDa	71	0	0	14	13	17	4	14	9	0	0	0	0	0	0	0	0	0	0
AT3G14420.1	| Symbols: | Aldolase-type TIM barrel family protein | chr3:4821804-4823899 FORWARD LENGTH=367	40 kDa	69	8	3	12	32	8	1	10	6	0	2	2	0	2	2	0	2	0	1
AT5G17170.1	| Symbols: ENH1 | rubredoxin family protein | chr5:5649335-5650975 FORWARD LENGTH=271	28 kDa	68	21	3	15	28	5	9	5	6	3	6	1	3	4	4	1	1	0	1
AT1G07660.1	| Symbols: | Histone superfamily protein | chr1:2369212-2369523 FORWARD LENGTH=103	11 kDa	67	82	39	29	2	0	29	7	0	39	0	0	43	0	0	34	5	0	0
AT2G37190.1	| Symbols: | Ribosomal protein L11 family protein | chr2:15619559-15620059 REVERSE LENGTH=166	18 kDa	67	54	26	11	16	6	19	10	5	15	4	6	25	2	2	20	3	0	3
AT4G27090.1	| Symbols: | Ribosomal protein L14 | chr4:13594104-13595187 REVERSE LENGTH=134	16 kDa	67	51	22	25	12	7	15	7	1	20	1	2	28	0	0	19	2	0	1
AT1G33120.1	| Symbols: | Ribosomal protein L6 family | chr1:12010986-12012223 FORWARD LENGTH=194	22 kDa	66	5	1	10	26	8	4	14	4	0	5	0	0	0	0	0	0	1	0
AT2G33800.1	| Symbols: | Ribosomal protein S5 family protein | chr2:14300925-14302352 REVERSE LENGTH=303	33 kDa	65	5	1	8	20	13	7	10	7	0	1	2	0	1	1	0	1	0	0
AT5G58260.1	| Symbols: | oxidoreductases, acting on NADH or NADPH, quinone or similar compound as acceptor | chr5:23561075-23561929 REVERSE LENGTH=209	23 kDa	64	3	0	20	24	5	1	9	5	0	1	1	1	0	0	0	0	0	0
AT1G07770.1	| Symbols: RPS15A | ribosomal protein S15A | chr1:2408413-2409065 REVERSE LENGTH=130	15 kDa	63	40	13	20	10	8	8	10	7	12	5	4	18	0	1	13	0	0	0
AT5G64040.1	| Symbols: PSAN | photosystem I reaction center subunit PSI-N, chloroplast, putative / PSI-N, putative (PSAN) | chr5:25628724-25629409 REVERSE LENGTH=171	18 kDa	63	18	12	12	12	9	13	9	8	4	1	3	6	3	1	7	2	0	3
AT5G18380.1	| Symbols: | Ribosomal protein S5 domain 2-like superfamily protein | chr5:6090253-6090693 REVERSE LENGTH=146	17 kDa	61	23	9	14	16	9	10	8	4	7	0	3	11	2	0	7	1	0	1
AT1G79850.1	| Symbols: RPS17, CS17, PRPS17 | ribosomal protein S17 | chr1:30041473-30041922 REVERSE LENGTH=149	16 kDa	60	19	14	22	14	3	15	4	2	5	0	3	10	0	1	14	0	0	0
AT3G08940.2	| Symbols: LHCB4.2 | light harvesting complex photosystem II | chr3:2717717-2718665 FORWARD LENGTH=287	31 kDa	60	8	6	15	8	10	7	12	8	2	1	1	2	2	0	1	0	5	0
AT2G04390.1	| Symbols: | Ribosomal S17 family protein | chr2:1527911-1528336 FORWARD LENGTH=141	16 kDa	59	50	27	18	7	8	16	5	5	15	2	2	30	0	1	24	1	0	2
AT2G21580.1	| Symbols: | Ribosomal protein S25 family protein | chr2:9236629-9237510 FORWARD LENGTH=108	12 kDa	59	30	12	15	15	5	11	9	4	7	1	3	14	3	2	11	1	0	0
ATCG00780.1	| Symbols: RPL14 | ribosomal protein L14 | chrC:80696-81064 REVERSE LENGTH=122	14 kDa	59	21	6	15	15	6	11	7	5	8	1	3	9	0	0	6	0	0	0
ATCG01120.1	| Symbols: RPS15 | chloroplast ribosomal protein S15 | chrC:123296-123562 REVERSE LENGTH=88	11 kDa	59	20	14	18	10	10	8	8	5	6	1	4	4	2	3	9	5	0	0
AT3G53740.1	| Symbols: | Ribosomal protein L36e family protein | chr3:19913921-19914813 REVERSE LENGTH=103	12 kDa	58	32	13	19	11	4	16	8	0	10	2	0	20	0	0	13	0	0	0
AT5G02960.1	| Symbols: | Ribosomal protein S12/S23 family protein | chr5:693280-694396 REVERSE LENGTH=142	16 kDa	58	23	14	20	17	4	11	6	0	7	3	0	12	1	0	12	2	0	0
AT3G53020.1	| Symbols: STV1, RPL24B, RPL24 | Ribosomal protein L24e family protein | chr3:19660749-19661912 REVERSE LENGTH=163	19 kDa	57	22	16	15	13	11	6	5	7	4	6	1	7	2	2	11	5	0	0
AT1G09590.1	| Symbols: | Translation protein SH3-like family protein | chr1:3106549-3107606 FORWARD LENGTH=164	19 kDa	56	6	8	21	12	6	14	2	1	6	0	0	0	0	0	8	0	0	0
AT1G11750.1	| Symbols: CLPP6, NCLPP1, NCLPP6 | CLP protease proteolytic subunit 6 | chr1:3967609-3969535 FORWARD LENGTH=271	29 kDa	55	11	1	12	14	8	8	10	3	1	5	2	0	1	2	1	0	0	0
AT3G04120.1	| Symbols: GAPC, GAPC-1, GAPC1 | glyceraldehyde-3-phosphate dehydrogenase C subunit 1 | chr3:1081077-1083131 FORWARD LENGTH=338	37 kDa	55	4	0	12	18	7	4	9	5	0	2	0	2	0	0	0	0	0	0
AT2G19730.1	| Symbols: | Ribosomal L28e protein family | chr2:8511752-8512995 FORWARD LENGTH=143	16 kDa	54	44	18	14	12	5	11	9	3	15	3	3	23	0	0	18	0	0	0
AT3G27830.1	| Symbols: RPL12-A, RPL12 | ribosomal protein L12-A | chr3:10318576-10319151 FORWARD LENGTH=191	20 kDa	54	29	13	17	12	9	5	6	5	9	2	5	11	0	2	9	3	0	1
AT3G48930.1	| Symbols: EMB1080 | Nucleic acid-binding, OB-fold-like protein | chr3:18141017-18142189 REVERSE LENGTH=160	18 kDa	54	27	13	14	12	4	15	7	2	12	1	1	13	0	0	13	0	0	0
ATCG00750.1	| Symbols: RPS11 | ribosomal protein S11 | chrC:78960-79376 REVERSE LENGTH=138	15 kDa	54	25	14	12	9	4	13	11	5	8	3	4	8	2	0	12	1	0	1
AT5G27850.1	| Symbols: | Ribosomal protein L18e/L15 superfamily protein | chr5:9873169-9874297 FORWARD LENGTH=187	21 kDa	54	19	17	18	11	6	11	6	2	10	3	2	1	0	3	15	2	0	0
AT1G05190.1	| Symbols: emb2394 | Ribosomal protein L6 family | chr1:1502515-1503738 REVERSE LENGTH=223	25 kDa	54	7	2	10	11	11	9	4	9	1	2	2	0	0	2	1	0	1	0
AT4G09320.1	| Symbols: NDPK1 | Nucleoside diphosphate kinase family protein | chr4:5923424-5924366 FORWARD LENGTH=169	19 kDa	53	33	10	6	12	11	11	7	6	7	6	2	12	4	2	4	5	0	1
ATCG00810.1	| Symbols: RPL22 | ribosomal protein L22 | chrC:83467-83949 REVERSE LENGTH=160	19 kDa	53	11	3	14	13	11	7	2	6	2	1	5	3	0	0	3	0	0	0
AT2G42210.2	| Symbols: ATOEP16-3, OEP16-3 | Mitochondrial import inner membrane translocase subunit Tim17/Tim22/Tim23 family protein | chr2:17590600-17591591 FORWARD LENGTH=173	19 kDa	52	8	0	10	11	8	8	10	5	2	3	0	3	0	0	0	0	0	0
AT3G45980.1	| Symbols: H2B, HTB9 | Histone superfamily protein | chr3:16897492-16897944 REVERSE LENGTH=150	16 kDa	51	52	31	18	5	3	19	4	2	18	0	0	31	1	2	28	3	0	0
AT3G11630.1	| Symbols: | Thioredoxin superfamily protein | chr3:3672189-3673937 FORWARD LENGTH=266	29 kDa	51	16	8	6	13	9	10	7	6	1	4	0	0	7	4	4	1	1	2
AT3G52730.1	| Symbols: | ubiquinol-cytochrome C reductase UQCRX/QCR9-like family protein | chr3:19543146-19544167 REVERSE LENGTH=72	8 kDa	51	9	3	15	11	6	5	9	5	5	0	2	2	0	0	3	0	0	0
AT5G28060.1	| Symbols: | Ribosomal protein S24e family protein | chr5:10069791-10070792 REVERSE LENGTH=133	15 kDa	49	38	12	19	9	3	9	8	1	13	2	0	18	4	1	12	0	0	0
AT4G12800.1	| Symbols: PSAL | photosystem I subunit l | chr4:7521469-7522493 FORWARD LENGTH=219	23 kDa	49	20	12	10	10	6	9	9	5	2	2	5	7	3	1	6	2	0	4
AT3G62530.1	| Symbols: | ARM repeat superfamily protein | chr3:23132219-23133121 FORWARD LENGTH=221	?	49	5	1	12	24	5	4	1	3	0	0	3	2	0	0	1	0	0	0
AT3G45030.1	| Symbols: | Ribosomal protein S10p/S20e family protein | chr3:16471606-16472312 REVERSE LENGTH=124	14 kDa	48	39	14	13	11	3	11	7	3	9	3	2	23	2	0	11	3	0	0
AT2G42740.1	| Symbols: RPL16A | ribosomal protein large subunit 16A | chr2:17791794-17792946 FORWARD LENGTH=182	21 kDa	48	27	13	19	10	1	14	3	1	13	3	0	9	2	0	13	0	0	0
AT1G48350.1	| Symbols: | Ribosomal L18p/L5e family protein | chr1:17867269-17868215 FORWARD LENGTH=170	19 kDa	48	15	7	8	13	6	7	6	8	6	1	2	5	0	1	7	0	0	0
AT4G30010.1	| Symbols: | unknown protein; FUNCTIONS IN: molecular_function unknown; INVOLVED IN: biological_process unknown; LOCATED IN: mitochondrion, plastid; EXPRESSED IN: 26 plant structures; EXPRESSED DURING: 15 growth stages; Has 39 Blast hits to 39 proteins in 18 species: Archae - 0; Bacteria - 0; Metazoa - 0; Fungi - 0; Plants - 39; Viruses - 0; Other Eukaryotes - 0 (source: NCBI BLink). | chr4:14672…	10 kDa	48	5	0	10	15	5	7	6	5	1	1	2	0	0	1	0	0	0	0
ATCG00420.1	| Symbols: NDHJ | NADH dehydrogenase subunit J | chrC:48677-49153 REVERSE LENGTH=158	19 kDa	48	4	2	17	13	5	5	6	2	3	1	0	0	0	0	2	0	0	0
ATCG00065.1	| Symbols: RPS12A, RPS12 | ribosomal protein S12A | chrC:69611-69724 REVERSE LENGTH=123	14 kDa	47	28	13	9	15	4	7	7	5	8	4	4	7	4	1	8	3	0	2
AT5G52840.1	| Symbols: | NADH-ubiquinone oxidoreductase-related | chr5:21413718-21414794 FORWARD LENGTH=169	?	47	20	1	6	18	7	4	6	6	5	3	3	6	2	1	1	0	0	0
AT2G45710.1	| Symbols: | Zinc-binding ribosomal protein family protein | chr2:18831243-18831999 FORWARD LENGTH=84	9 kDa	47	11	2	14	12	4	8	7	2	3	0	0	8	0	0	2	0	0	0
AT3G11940.1	| Symbols: ATRPS5A, AML1, RPS5A | ribosomal protein 5A | chr3:3778175-3779354 REVERSE LENGTH=207	23 kDa	47	8	6	6	16	8	13	1	3	2	2	0	2	0	2	5	0	1	0
AT3G26710.1	| Symbols: CCB1 | cofactor assembly of complex C | chr3:9813550-9814606 FORWARD LENGTH=267	30 kDa	47	1	0	10	16	10	3	4	4	0	1	0	0	0	0	0	0	0	0
AT4G39260.1	| Symbols: CCR1, ATGRP8, GR-RBP8, GRP8 | cold, circadian rhythm, and RNA binding 1 | chr4:18274166-18274958 REVERSE LENGTH=169	17 kDa	46	25	7	6	9	3	15	10	3	8	4	3	8	1	1	5	2	0	0
AT1G52230.1	| Symbols: PSAH2, PSAH-2, PSI-H | photosystem I subunit H2 | chr1:19454902-19455508 FORWARD LENGTH=145	15 kDa	45	31	12	11	7	7	11	4	5	8	0	5	12	2	4	12	0	0	0
AT1G29250.1	| Symbols: | Alba DNA/RNA-binding protein | chr1:10223461-10224592 REVERSE LENGTH=130	15 kDa	45	26	14	14	9	2	8	11	1	7	3	3	10	2	1	6	8	0	0
AT2G46820.1	| Symbols: PTAC8, TMP14, PSAP, PSI-P | photosystem I P subunit | chr2:19243729-19244870 FORWARD LENGTH=174	18 kDa	45	18	11	10	12	5	8	6	4	6	3	1	4	2	2	8	2	0	1
AT2G34480.1	| Symbols: | Ribosomal protein L18ae/LX family protein | chr2:14532916-14534161 REVERSE LENGTH=178	21 kDa	45	15	14	21	6	2	14	1	1	10	1	0	4	0	0	14	0	0	0
AT5G38660.2	| Symbols: APE1 | acclimation of photosynthesis to environment | chr5:15471208-15475497 REVERSE LENGTH=431	48 kDa	45	0	0	6	20	7	7	2	3	0	0	0	0	0	0	0	0	0	0
AT4G39200.1	| Symbols: | Ribosomal protein S25 family protein | chr4:18257464-18258464 FORWARD LENGTH=108	12 kDa	44	28	11	15	5	6	9	7	2	9	4	0	12	3	0	9	1	0	1
AT1G72750.1	| Symbols: ATTIM23-2, TIM23-2 | translocase inner membrane subunit 23-2 | chr1:27383577-27384143 FORWARD LENGTH=188	20 kDa	44	1	0	17	13	3	4	5	2	0	1	0	0	0	0	0	0	0	0
AT5G44120.3	| Symbols: CRA1, ATCRA1, CRU1 | RmlC-like cupins superfamily protein | chr5:17756460-17758246 REVERSE LENGTH=472	53 kDa	44	0	0	44	0	0	0	0	0	0	0	0	0	0	0	0	0	0	0
AT2G20260.1	| Symbols: PSAE-2 | photosystem I subunit E-2 | chr2:8736780-8737644 FORWARD LENGTH=145	15 kDa	43	20	16	10	6	3	16	4	4	3	1	3	11	1	1	16	0	0	0
AT3G56910.1	| Symbols: PSRP5 | plastid-specific 50S ribosomal protein 5 | chr3:21069558-21070257 REVERSE LENGTH=148	16 kDa	43	15	8	10	10	10	5	6	2	5	1	4	4	1	0	6	1	0	1
AT5G40950.1	| Symbols: RPL27 | ribosomal protein large subunit 27 | chr5:16410866-16411845 FORWARD LENGTH=198	22 kDa	42	26	15	11	10	3	10	7	1	6	1	2	12	2	3	12	3	0	0
ATCG00330.1	| Symbols: RPS14 | chloroplast ribosomal protein S14 | chrC:36938-37240 REVERSE LENGTH=100	12 kDa	42	16	8	10	10	5	9	4	4	4	5	3	4	0	0	5	3	0	0
ATCG01090.1	| Symbols: NDHI | NADPH dehydrogenases | chrC:119244-119762 REVERSE LENGTH=172	20 kDa	42	3	0	6	12	5	6	8	5	1	0	1	0	1	0	0	0	0	0
AT5G27390.1	| Symbols: | Mog1/PsbP/DUF1795-like photosystem II reaction center PsbP family protein | chr5:9674634-9676118 REVERSE LENGTH=241	27 kDa	42	1	0	10	14	5	3	4	6	0	0	0	1	0	0	0	0	0	0
AT1G03600.1	| Symbols: PSB27 | photosystem II family protein | chr1:898916-899440 FORWARD LENGTH=174	19 kDa	41	30	58	11	6	5	8	6	5	13	0	1	13	3	0	34	15	0	9
AT5G62350.1	| Symbols: | Plant invertase/pectin methylesterase inhibitor superfamily protein | chr5:25037504-25038112 FORWARD LENGTH=202	22 kDa	41	23	19	8	3	8	8	7	7	5	2	4	5	6	1	14	3	0	2
AT1G35680.1	| Symbols: | Ribosomal protein L21 | chr1:13208777-13210246 FORWARD LENGTH=220	24 kDa	41	16	7	10	10	6	9	3	3	6	0	2	5	3	0	5	2	0	0
AT3G01440.1	| Symbols: PQL1, PQL2 | PsbQ-like 1 | chr3:168478-169407 FORWARD LENGTH=220	25 kDa	41	3	2	7	13	4	7	7	3	2	0	1	0	0	0	2	0	0	0
AT1G69620.1	| Symbols: RPL34 | ribosomal protein L34 | chr1:26189900-26191081 FORWARD LENGTH=119	14 kDa	40	31	11	16	10	2	12	0	0	15	0	4	11	0	1	10	1	0	0
AT1G41880.1	| Symbols: | Ribosomal protein L35Ae family protein | chr1:15651585-15652427 REVERSE LENGTH=111	13 kDa	39	33	11	12	9	4	7	4	3	14	1	2	16	0	0	11	0	0	0
AT5G16130.1	| Symbols: | Ribosomal protein S7e family protein | chr5:5268984-5269912 FORWARD LENGTH=190	22 kDa	39	6	2	6	9	5	8	6	5	0	3	1	0	1	1	0	2	0	0
AT4G20360.1	| Symbols: ATRAB8D, ATRABE1B, RABE1b | RAB GTPase homolog E1B | chr4:10990036-10991466 FORWARD LENGTH=476	52 kDa	39	6	1	2	16	5	3	10	3	2	4	0	0	0	0	1	0	0	0
AT5G14320.1	| Symbols: | Ribosomal protein S13/S18 family | chr5:4617839-4618772 REVERSE LENGTH=169	19 kDa	38	22	10	16	8	5	8	0	1	8	2	4	8	0	0	9	0	0	1
AT4G39710.1	| Symbols: FKBP16-2 | FK506-binding protein 16-2 | chr4:18427249-18428325 REVERSE LENGTH=217	23 kDa	38	22	6	9	11	5	7	3	3	6	3	4	5	1	3	5	1	0	0
AT5G23120.1	| Symbols: HCF136 | photosystem II stability/assembly factor, chloroplast (HCF136) | chr5:7778154-7780463 FORWARD LENGTH=403	44 kDa	38	1	0	4	11	7	4	7	5	0	0	1	0	0	0	0	0	0	0
AT5G61170.1	| Symbols: | Ribosomal protein S19e family protein | chr5:24611158-24612202 FORWARD LENGTH=143	16 kDa	37	37	16	8	8	4	8	7	2	7	1	2	27	0	0	16	0	0	0
AT2G43030.1	| Symbols: | Ribosomal protein L3 family protein | chr2:17894898-17895713 FORWARD LENGTH=271	29 kDa	36	18	7	4	7	8	5	7	5	3	3	5	2	3	2	3	0	2	2
AT2G28900.1	| Symbols: OEP16, ATOEP16-L, ATOEP16-1, OEP16-1 | outer plastid envelope protein 16-1 | chr2:12414423-12415459 REVERSE LENGTH=148	15 kDa	36	10	5	7	7	4	4	7	7	3	0	0	4	1	2	3	1	0	1
AT3G09500.1	| Symbols: | Ribosomal L29 family protein | chr3:2917047-2917895 FORWARD LENGTH=123	14 kDa	35	32	15	14	7	1	10	1	2	11	1	2	18	0	0	15	0	0	0
AT5G14670.1	| Symbols: ATARFA1B, ARFA1B | ADP-ribosylation factor A1B | chr5:4729319-4730495 FORWARD LENGTH=188	22 kDa	35	3	1	5	11	7	2	6	4	0	0	2	0	1	0	0	1	0	0
ATCG01060.1	| Symbols: PSAC | iron-sulfur cluster binding;electron carriers;4 iron, 4 sulfur cluster binding | chrC:117318-117563 REVERSE LENGTH=81	9 kDa	34	21	11	10	0	8	8	0	8	9	0	0	11	0	1	11	0	0	0
AT5G01530.1	| Symbols: LHCB4.1 | light harvesting complex photosystem II | chr5:209084-210243 FORWARD LENGTH=290	31 kDa	34	21	7	2	6	6	4	7	9	2	4	5	3	4	3	3	1	3	0
AT1G74970.1	| Symbols: RPS9, TWN3 | ribosomal protein S9 | chr1:28157761-28159202 REVERSE LENGTH=208	23 kDa	34	21	6	10	6	4	6	3	5	6	4	2	5	2	2	6	0	0	0
AT1G45474.1	| Symbols: LHCA5 | photosystem I light harvesting complex gene 5 | chr1:17179353-17180439 FORWARD LENGTH=256	28 kDa	34	2	0	6	10	2	5	6	5	0	2	0	0	0	0	0	0	0	0
AT1G02560.1	| Symbols: CLPP5, NCLPP5, NCLPP1 | nuclear encoded CLP protease 5 | chr1:538000-539805 FORWARD LENGTH=298	32 kDa	34	0	0	4	15	4	5	3	3	0	0	0	0	0	0	0	0	0	0
AT4G18100.1	| Symbols: | Ribosomal protein L32e | chr4:10035715-10036475 REVERSE LENGTH=133	16 kDa	33	35	9	11	5	2	11	4	0	11	2	2	17	2	1	9	0	0	0
AT1G48830.1	| Symbols: | Ribosomal protein S7e family protein | chr1:18059854-18060935 REVERSE LENGTH=191	22 kDa	33	11	7	10	4	4	9	3	3	3	2	2	0	3	1	3	4	0	0
AT3G62030.3	| Symbols: ROC4 | rotamase CYP 4 | chr3:22973708-22975139 FORWARD LENGTH=259	28 kDa	32	28	13	4	9	5	3	4	7	4	4	8	6	3	3	10	2	0	1
AT4G25370.1	| Symbols: | Double Clp-N motif protein | chr4:12972747-12974580 FORWARD LENGTH=238	26 kDa	32	18	8	3	10	6	2	7	4	1	5	5	3	4	0	6	2	0	0
ATCG00480.1	| Symbols: ATPB, PB | ATP synthase subunit beta | chrC:52660-54156 REVERSE LENGTH=498	54 kDa	32	17	2	5	8	3	8	6	2	5	0	1	11	0	0	2	0	0	0
AT1G07920.1	| Symbols: | GTP binding Elongation factor Tu family protein | chr1:2455559-2457001 FORWARD LENGTH=449	50 kDa	32	10	6	10	7	4	4	3	4	2	2	2	1	1	2	0	6	0	0
AT4G31700.1	| Symbols: RPS6, RPS6A | ribosomal protein S6 | chr4:15346306-15347714 REVERSE LENGTH=250	28 kDa	32	9	4	7	8	3	4	6	4	2	2	0	4	1	0	4	0	0	0
ATCG00380.1	| Symbols: RPS4 | chloroplast ribosomal protein S4 | chrC:45223-45828 REVERSE LENGTH=201	23 kDa	32	9	3	7	8	5	4	6	2	2	2	1	4	0	0	3	0	0	0
AT1G78630.1	| Symbols: emb1473 | Ribosomal protein L13 family protein | chr1:29575997-29577406 FORWARD LENGTH=241	27 kDa	32	3	3	4	12	8	3	1	4	0	2	0	0	0	1	0	0	0	3
AT2G47730.1	| Symbols: ATGSTF8, ATGSTF5, GST6, GSTF8 | glutathione S-transferase phi 8 | chr2:19558213-19559266 FORWARD LENGTH=263	29 kDa	32	2	5	3	13	4	1	4	7	0	2	0	0	0	0	0	3	2	0
AT5G02160.1	| Symbols: | unknown protein; FUNCTIONS IN: molecular_function unknown; INVOLVED IN: biological_process unknown; LOCATED IN: chloroplast thylakoid membrane; EXPRESSED IN: 23 plant structures; EXPRESSED DURING: 13 growth stages; Has 121 Blast hits to 121 proteins in 17 species: Archae - 0; Bacteria - 0; Metazoa - 0; Fungi - 0; Plants - 121; Viruses - 0; Other Eukaryotes - 0 (source: NCBI BLink). |…	13 kDa	32	0	0	3	8	9	2	3	7	0	0	0	0	0	0	0	0	0	0
AT4G03520.1	| Symbols: ATHM2 | Thioredoxin superfamily protein | chr4:1562585-1564055 REVERSE LENGTH=186	20 kDa	31	9	6	3	15	3	2	4	4	0	2	0	2	4	1	3	1	0	2
AT5G54270.1	| Symbols: LHCB3, LHCB3*1 | light-harvesting chlorophyll B-binding protein 3 | chr5:22038424-22039383 FORWARD LENGTH=265	29 kDa	31	9	2	6	7	5	5	4	4	0	3	0	0	3	3	0	0	2	0
AT3G13120.1	| Symbols: | Ribosomal protein S10p/S20e family protein | chr3:4220310-4221526 REVERSE LENGTH=191	21 kDa	31	7	4	9	11	4	4	1	2	2	0	2	3	0	0	2	2	0	0
AT1G34000.1	| Symbols: OHP2 | one-helix protein 2 | chr1:12358151-12358902 REVERSE LENGTH=172	19 kDa	31	4	3	9	11	3	4	3	1	3	0	0	1	0	0	3	0	0	0
AT4G02620.1	| Symbols: | vacuolar ATPase subunit F family protein | chr4:1149419-1151132 REVERSE LENGTH=128	14 kDa	31	3	6	6	9	6	4	4	2	0	0	0	3	0	0	6	0	0	0
AT4G37925.1	| Symbols: NDH-M | subunit NDH-M of NAD(P)H:plastoquinone dehydrogenase complex | chr4:17830748-17831485 REVERSE LENGTH=217	25 kDa	31	0	0	3	16	2	3	6	1	0	0	0	0	0	0	0	0	0	0
AT3G21370.1	| Symbols: BGLU19 | beta glucosidase 19 | chr3:7524286-7527579 REVERSE LENGTH=527	60 kDa	31	0	0	31	0	0	0	0	0	0	0	0	0	0	0	0	0	0	0
AT1G03880.1	| Symbols: CRU2, CRB | cruciferin 2 | chr1:985786-987916 FORWARD LENGTH=455	51 kDa	31	0	0	31	0	0	0	0	0	0	0	0	0	0	0	0	0	0	0
AT2G27710.1	| Symbols: | 60S acidic ribosomal protein family | chr2:11816929-11817670 FORWARD LENGTH=115	11 kDa	30	31	8	15	3	2	10	0	0	11	1	4	15	0	0	7	0	0	1
AT2G48070.1	| Symbols: RPH1 | resistance to phytophthora 1 | chr2:19662863-19663773 FORWARD LENGTH=197	22 kDa	30	4	0	6	10	3	5	3	3	3	1	0	0	0	0	0	0	0	0
AT5G11770.1	| Symbols: | NADH-ubiquinone oxidoreductase 20 kDa subunit, mitochondrial | chr5:3791148-3792929 REVERSE LENGTH=218	24 kDa	30	2	4	6	10	2	4	4	4	0	0	0	2	0	0	4	0	0	0
AT3G51140.1	| Symbols: | Protein of unknown function (DUF3353) | chr3:18998182-18999437 FORWARD LENGTH=278	32 kDa	30	0	1	7	6	6	4	3	4	0	0	0	0	0	0	0	0	1	0
AT3G61470.1	| Symbols: LHCA2 | photosystem I light harvesting complex gene 2 | chr3:22745736-22747032 FORWARD LENGTH=257	28 kDa	30	0	0	7	9	2	2	7	3	0	0	0	0	0	0	0	0	0	0
AT5G09510.1	| Symbols: | Ribosomal protein S19 family protein | chr5:2955698-2956554 REVERSE LENGTH=152	17 kDa	29	11	7	7	6	3	10	3	0	3	0	0	8	0	0	4	3	0	0
AT4G17560.1	| Symbols: | Ribosomal protein L19 family protein | chr4:9780343-9781752 FORWARD LENGTH=225	26 kDa	29	10	6	10	10	3	4	2	0	5	1	1	3	0	0	6	0	0	0
AT3G22845.1	| Symbols: | emp24/gp25L/p24 family/GOLD family protein | chr3:8087373-8088550 FORWARD LENGTH=214	24 kDa	29	2	0	9	8	3	4	3	2	0	0	0	0	2	0	0	0	0	0
AT5G40420.1	| Symbols: OLEO2, OLE2 | oleosin 2 | chr5:16173622-16174740 REVERSE LENGTH=199	21 kDa	29	0	0	29	0	0	0	0	0	0	0	0	0	0	0	0	0	0	0
AT2G23670.1	| Symbols: YCF37 | homolog of Synechocystis YCF37 | chr2:10063307-10063810 REVERSE LENGTH=167	17 kDa	29	0	0	4	12	6	2	3	2	0	0	0	0	0	0	0	0	0	0
AT4G34980.1	| Symbols: SLP2 | subtilisin-like serine protease 2 | chr4:16656929-16659223 REVERSE LENGTH=764	81 kDa	28	21	8	2	3	5	5	8	5	2	5	1	6	5	2	7	1	0	0
AT3G20390.1	| Symbols: | endoribonuclease L-PSP family protein | chr3:7110227-7111695 REVERSE LENGTH=187	20 kDa	28	13	1	6	6	4	6	0	6	0	0	4	9	0	0	1	0	0	0
AT2G16600.1	| Symbols: ROC3 | rotamase CYP 3 | chr2:7200862-7201383 FORWARD LENGTH=173	18 kDa	28	10	4	3	7	8	2	4	4	0	1	0	7	0	2	3	1	0	0
AT2G05100.1	| Symbols: LHCB2.1, LHCB2 | photosystem II light harvesting complex gene 2.1 | chr2:1823449-1824331 REVERSE LENGTH=265	29 kDa	28	10	3	7	6	3	4	4	4	2	1	1	3	1	2	3	0	0	0
AT2G27730.1	| Symbols: | copper ion binding | chr2:11820056-11820867 REVERSE LENGTH=113	12 kDa	28	7	2	3	13	3	2	5	2	1	1	0	5	0	0	2	0	0	0
AT1G14150.1	| Symbols: PQL1, PQL2 | PsbQ-like 2 | chr1:4839885-4840632 FORWARD LENGTH=190	22 kDa	28	5	2	10	6	3	3	5	1	2	0	1	2	0	0	2	0	0	0
ATCG00670.1	| Symbols: CLPP1, PCLPP | plastid-encoded CLP P | chrC:69910-71882 REVERSE LENGTH=196	22 kDa	28	3	0	8	5	3	4	5	3	0	0	2	0	1	0	0	0	0	0
AT4G22310.1	| Symbols: | Uncharacterised protein family (UPF0041) | chr4:11791443-11792638 FORWARD LENGTH=108	?	28	0	0	8	9	2	2	5	2	0	0	0	0	0	0	0	0	0	0
AT3G05560.1	| Symbols: | Ribosomal L22e protein family | chr3:1614641-1615204 FORWARD LENGTH=124	14 kDa	27	36	16	10	1	2	8	4	2	15	0	0	21	0	0	12	4	0	0
AT5G45680.1	| Symbols: ATFKBP13, FKBP13 | FK506-binding protein 13 | chr5:18530894-18532128 FORWARD LENGTH=208	22 kDa	27	18	2	0	7	4	0	9	7	0	8	7	0	3	0	1	1	0	0
AT1G67430.1	| Symbols: | Ribosomal protein L22p/L17e family protein | chr1:25262209-25263627 FORWARD LENGTH=175	20 kDa	27	13	6	7	6	3	4	5	2	3	2	3	2	2	1	4	2	0	0
AT3G47070.1	| Symbols: | LOCATED IN: thylakoid, chloroplast thylakoid membrane, chloroplast, chloroplast envelope; EXPRESSED IN: 22 plant structures; EXPRESSED DURING: 13 growth stages; CONTAINS InterPro DOMAIN/s: Thylakoid soluble phosphoprotein TSP9 (InterPro:IPR021584); Has 37 Blast hits to 37 proteins in 10 species: Archae - 0; Bacteria - 0; Metazoa - 0; Fungi - 0; Plants - 37; Viruses - 0; Other Eukaryo…	11 kDa	27	12	3	4	4	3	8	6	2	6	0	1	5	0	0	3	0	0	0
AT1G75750.2	| Symbols: GASA1 | GAST1 protein homolog 1 | chr1:28441813-28442284 REVERSE LENGTH=97	11 kDa	27	11	6	7	2	0	6	4	8	4	0	0	4	1	2	6	0	0	0
AT3G52960.1	| Symbols: | Thioredoxin superfamily protein | chr3:19639699-19640403 FORWARD LENGTH=234	25 kDa	27	11	3	5	4	7	3	5	3	0	2	2	7	0	0	2	1	0	0
AT1G72610.1	| Symbols: GLP1, ATGER1, GER1 | germin-like protein 1 | chr1:27339302-27339928 REVERSE LENGTH=208	22 kDa	27	9	9	8	5	3	3	3	5	2	0	0	0	1	6	6	3	0	0
AT4G15000.1	| Symbols: | Ribosomal L27e protein family | chr4:8571896-8572303 FORWARD LENGTH=135	16 kDa	27	9	3	4	7	7	5	2	2	3	0	2	4	0	0	2	0	0	1
AT3G15360.1	| Symbols: ATHM4, TRX-M4, ATM4 | thioredoxin M-type 4 | chr3:5188448-5189457 FORWARD LENGTH=193	21 kDa	27	8	3	0	16	3	0	4	4	0	3	0	2	3	0	0	2	0	1
AT2G29550.1	| Symbols: TUB7 | tubulin beta-7 chain | chr2:12644258-12645932 REVERSE LENGTH=449	51 kDa	27	5	0	7	10	3	1	5	1	0	0	0	5	0	0	0	0	0	0
AT3G62560.1	| Symbols: | Ras-related small GTP-binding family protein | chr3:23137539-23138880 FORWARD LENGTH=193	22 kDa	27	0	0	4	10	4	1	2	6	0	0	0	0	0	0	0	0	0	0
AT5G50600.1	| Symbols: ATHSD1, HSD1 | hydroxysteroid dehydrogenase 1 | chr5:20589917-20591653 REVERSE LENGTH=349	39 kDa	27	0	0	27	0	0	0	0	0	0	0	0	0	0	0	0	0	0	0
AT1G30380.1	| Symbols: PSAK | photosystem I subunit K | chr1:10722325-10723013 FORWARD LENGTH=130	13 kDa	26	13	5	6	6	4	5	3	2	2	2	2	3	3	1	5	0	0	0
AT1G24020.1	| Symbols: MLP423 | MLP-like protein 423 | chr1:8500653-8501458 REVERSE LENGTH=155	17 kDa	26	12	2	2	8	6	3	4	3	0	0	1	9	2	0	2	0	0	0
ATCG00280.1	| Symbols: PSBC | photosystem II reaction center protein C | chrC:33720-35141 FORWARD LENGTH=473	52 kDa	26	5	13	6	5	6	1	5	3	2	2	0	1	0	0	6	5	2	0
AT3G01500.2	| Symbols: CA1 | carbonic anhydrase 1 | chr3:194853-197873 REVERSE LENGTH=347	37 kDa	26	0	5	1	9	5	0	5	6	0	0	0	0	0	0	0	0	5	0
AT4G38580.1	| Symbols: ATFP6, HIPP26, FP6 | farnesylated protein 6 | chr4:18034596-18035693 FORWARD LENGTH=153	17 kDa	26	0	0	2	8	2	2	7	5	0	0	0	0	0	0	0	0	0	0
AT4G34870.1	| Symbols: ROC5, ATCYP1 | rotamase cyclophilin 5 | chr4:16614451-16614969 FORWARD LENGTH=172	18 kDa	25	23	1	4	9	4	0	5	3	0	3	3	17	0	0	1	0	0	0
ATCG00710.1	| Symbols: PSBH | photosystem II reaction center protein H | chrC:74485-74706 FORWARD LENGTH=73	8 kDa	25	18	7	9	3	2	8	0	3	9	0	1	6	1	1	6	0	0	1
AT4G38740.1	| Symbols: ROC1 | rotamase CYP 1 | chr4:18083620-18084138 REVERSE LENGTH=172	18 kDa	25	14	3	7	5	4	0	6	3	0	0	4	7	1	2	3	0	0	0
AT2G38540.1	| Symbols: LP1, LTP1, ATLTP1 | lipid transfer protein 1 | chr2:16130418-16130893 FORWARD LENGTH=118	12 kDa	24	20	9	5	4	5	4	3	3	5	2	4	3	3	3	7	0	0	2
AT5G38430.1	| Symbols: | Ribulose bisphosphate carboxylase (small chain) family protein | chr5:15384350-15385155 REVERSE LENGTH=181	20 kDa	24	13	3	9	0	3	5	4	3	2	0	4	5	0	2	3	0	0	0
AT5G20630.1	| Symbols: GLP3, GLP3A, GLP3B, ATGER3, GER3 | germin 3 | chr5:6975315-6975950 REVERSE LENGTH=211	22 kDa	24	11	11	8	5	2	4	4	1	5	3	0	1	2	0	4	3	1	3
AT5G43970.1	| Symbols: TOM22-V, TOM9-2, ATTOM22-V | translocase of outer membrane 22-V | chr5:17692888-17693187 FORWARD LENGTH=99	10 kDa	24	11	4	4	4	4	4	4	4	3	3	1	4	0	0	4	0	0	0
ATCG00840.1	| Symbols: RPL23.1, RPL23 | ribosomal protein L23.1 | chrC:85862-86143 REVERSE LENGTH=93	11 kDa	24	10	8	16	4	1	3	0	0	3	0	1	6	0	0	8	0	0	0
AT3G56340.1	| Symbols: | Ribosomal protein S26e family protein | chr3:20892309-20893343 REVERSE LENGTH=130	15 kDa	24	7	4	6	7	3	3	4	1	2	1	0	4	0	0	4	0	0	0
AT5G20090.1	| Symbols: | Uncharacterised protein family (UPF0041) | chr5:6787246-6788000 REVERSE LENGTH=110	12 kDa	24	5	1	4	6	2	4	5	3	2	1	0	2	0	0	1	0	0	0
AT3G18780.2	| Symbols: ACT2, DER1, LSR2, ENL2 | actin 2 | chr3:6475535-6476832 FORWARD LENGTH=377	42 kDa	24	4	2	3	13	2	2	2	2	0	2	1	0	1	0	0	2	0	0
AT1G63970.1	| Symbols: ISPF, MECPS | isoprenoid F | chr1:23738923-23740336 REVERSE LENGTH=231	25 kDa	24	2	0	5	10	3	2	3	1	0	1	0	0	1	0	0	0	0	0
AT2G19750.1	| Symbols: | Ribosomal protein S30 family protein | chr2:8515037-8515806 FORWARD LENGTH=62	7 kDa	23	25	5	7	5	1	5	5	0	9	2	2	8	2	2	5	0	0	0
AT1G23290.1	| Symbols: RPL27A, RPL27AB | Ribosomal protein L18e/L15 superfamily protein | chr1:8263007-8263447 FORWARD LENGTH=146	16 kDa	23	23	7	10	4	2	5	1	1	7	0	0	15	1	0	7	0	0	0
AT3G51600.1	| Symbols: LTP5 | lipid transfer protein 5 | chr3:19138661-19139124 REVERSE LENGTH=118	12 kDa	23	18	9	5	5	4	4	3	2	3	3	3	5	2	2	7	1	0	1
AT1G74730.1	| Symbols: | Protein of unknown function (DUF1118) | chr1:28078995-28079831 FORWARD LENGTH=198	21 kDa	23	8	1	12	3	4	2	1	1	2	2	0	2	2	0	0	0	0	1
AT2G25080.1	| Symbols: ATGPX1, GPX1 | glutathione peroxidase 1 | chr2:10668134-10669828 FORWARD LENGTH=236	26 kDa	23	6	3	1	7	1	0	9	5	0	2	0	0	4	0	0	3	0	0
ATCG00660.1	| Symbols: RPL20 | ribosomal protein L20 | chrC:68512-68865 REVERSE LENGTH=117	14 kDa	23	2	0	12	4	4	0	2	1	1	1	0	0	0	0	0	0	0	0
AT1G55160.2	| Symbols: | unknown protein; FUNCTIONS IN: molecular_function unknown; INVOLVED IN: biological_process unknown; LOCATED IN: mitochondrion, plastid; EXPRESSED IN: 22 plant structures; EXPRESSED DURING: 13 growth stages; BEST Arabidopsis thaliana pr	?	23	1	0	2	7	4	3	4	3	0	0	0	0	1	0	0	0	0	0
AT1G71500.1	| Symbols: | Rieske (2Fe-2S) domain-containing protein | chr1:26936084-26937331 FORWARD LENGTH=287	32 kDa	23	0	2	2	17	0	0	0	4	0	0	0	0	0	0	0	0	2	0
AT2G36160.1	| Symbols: | Ribosomal protein S11 family protein | chr2:15169925-15171159 FORWARD LENGTH=150	16 kDa	22	15	8	7	5	1	7	2	0	6	1	1	7	0	0	6	2	0	0
ATCG00820.1	| Symbols: RPS19 | ribosomal protein S19 | chrC:84005-84283 REVERSE LENGTH=92	11 kDa	22	9	5	10	2	8	0	1	1	2	1	2	2	0	2	5	0	0	0
AT3G52300.1	| Symbols: ATPQ | ATP synthase D chain, mitochondrial | chr3:19396689-19398119 FORWARD LENGTH=168	20 kDa	22	9	4	4	10	2	1	3	2	1	0	0	6	0	2	3	0	0	1
ATCG00650.1	| Symbols: RPS18 | ribosomal protein S18 | chrC:67917-68222 FORWARD LENGTH=101	12 kDa	22	6	3	8	6	3	1	3	1	4	0	2	0	0	0	2	1	0	0
AT3G17020.1	| Symbols: | Adenine nucleotide alpha hydrolases-like superfamily protein | chr3:5802728-5804063 REVERSE LENGTH=163	18 kDa	22	6	2	4	9	3	1	2	3	0	2	0	3	1	0	2	0	0	0
AT5G21430.1	| Symbols: | Chaperone DnaJ-domain superfamily protein | chr5:7222294-7223400 FORWARD LENGTH=218	24 kDa	22	6	1	3	10	4	4	1	0	3	1	0	1	0	1	1	0	0	0
AT2G07707.1	| Symbols: | Plant mitochondrial ATPase, F0 complex, subunit 8 protein | chr2:3386292-3386768 FORWARD LENGTH=158	18 kDa	22	4	1	5	6	6	2	3	0	0	0	0	4	0	0	1	0	0	0
ATCG00830.1	| Symbols: RPL2.1 | ribosomal protein L2 | chrC:84337-85843 REVERSE LENGTH=274	30 kDa	22	3	4	5	3	3	7	2	2	0	0	2	1	0	0	4	0	0	0
AT2G33530.1	| Symbols: scpl46 | serine carboxypeptidase-like 46 | chr2:14197866-14200536 REVERSE LENGTH=465	52 kDa	22	2	0	7	5	0	5	5	0	2	0	0	0	0	0	0	0	0	0
AT5G41520.1	| Symbols: | RNA binding Plectin/S10 domain-containing protein | chr5:16609377-16610583 REVERSE LENGTH=180	20 kDa	21	25	7	10	2	0	5	3	1	9	1	0	15	0	0	7	0	0	0
AT3G10060.1	| Symbols: | FKBP-like peptidyl-prolyl cis-trans isomerase family protein | chr3:3102291-3103801 FORWARD LENGTH=230	25 kDa	21	13	4	2	3	6	3	3	4	2	2	3	4	0	2	4	0	0	0
AT2G42560.1	| Symbols: | late embryogenesis abundant domain-containing protein / LEA domain-containing protein | chr2:17714813-17716821 REVERSE LENGTH=635	67 kDa	21	0	0	21	0	0	0	0	0	0	0	0	0	0	0	0	0	0	0
AT4G27170.1	| Symbols: SESA4, AT2S4 | seed storage albumin 4 | chr4:13613637-13614137 FORWARD LENGTH=166	19 kDa	21	0	0	21	0	0	0	0	0	0	0	0	0	0	0	0	0	0	0
AT1G22700.1	| Symbols: | Tetratricopeptide repeat (TPR)-like superfamily protein | chr1:8028323-8029878 REVERSE LENGTH=301	34 kDa	20	0	1	5	12	0	3	0	0	0	0	0	0	0	0	1	0	0	0
AT3G22640.1	| Symbols: PAP85 | cupin family protein | chr3:8011902-8013883 REVERSE LENGTH=486	55 kDa	20	0	0	20	0	0	0	0	0	0	0	0	0	0	0	0	0	0	0
AT3G21380.1	| Symbols: | Mannose-binding lectin superfamily protein | chr3:7528478-7530457 FORWARD LENGTH=460	50 kDa	20	0	0	20	0	0	0	0	0	0	0	0	0	0	0	0	0	0	0
AT3G16640.1	| Symbols: TCTP | translationally controlled tumor protein | chr3:5669709-5670729 REVERSE LENGTH=168	19 kDa	19	16	2	4	7	3	0	2	3	1	1	5	6	2	1	1	0	0	1
AT2G43460.1	| Symbols: | Ribosomal L38e protein family | chr2:18046285-18047292 REVERSE LENGTH=69	8 kDa	19	11	5	10	2	2	5	0	0	3	0	2	6	0	0	5	0	0	0
AT4G23670.1	| Symbols: | Polyketide cyclase/dehydrase and lipid transport superfamily protein | chr4:12332846-12333656 REVERSE LENGTH=151	18 kDa	19	9	4	0	12	2	1	2	2	0	1	1	6	0	1	3	0	0	1
AT3G25920.1	| Symbols: RPL15 | ribosomal protein L15 | chr3:9491268-9492558 REVERSE LENGTH=277	30 kDa	19	9	3	1	6	3	5	2	2	0	1	3	3	1	1	2	1	0	0
AT3G18740.1	| Symbols: | Ribosomal protein L7Ae/L30e/S12e/Gadd45 family protein | chr3:6453437-6453870 FORWARD LENGTH=112	12 kDa	19	8	4	7	4	2	3	2	1	2	1	1	4	0	0	4	0	0	0
AT4G04640.1	| Symbols: ATPC1 | ATPase, F1 complex, gamma subunit protein | chr4:2350761-2351882 REVERSE LENGTH=373	41 kDa	19	6	1	4	8	3	1	2	1	4	0	0	2	0	0	1	0	0	0
AT1G03680.1	| Symbols: ATHM1, TRX-M1, ATM1, THM1 | thioredoxin M-type 1 | chr1:916990-917865 REVERSE LENGTH=179	20 kDa	19	5	2	2	5	7	0	2	3	0	0	3	2	0	0	2	0	0	0
AT3G26520.1	| Symbols: TIP2, SITIP, GAMMA-TIP2, TIP1;2 | tonoplast intrinsic protein 2 | chr3:9722770-9723703 REVERSE LENGTH=253	26 kDa	19	3	2	3	6	1	3	3	3	2	0	0	0	1	0	1	0	0	1
AT3G56240.1	| Symbols: CCH | copper chaperone | chr3:20863460-20864402 REVERSE LENGTH=121	13 kDa	19	1	3	0	10	1	0	7	1	0	0	0	0	1	0	2	1	0	0
AT4G30810.1	| Symbols: scpl29 | serine carboxypeptidase-like 29 | chr4:15003474-15006017 FORWARD LENGTH=479	53 kDa	19	0	0	2	2	2	3	7	3	0	0	0	0	0	0	0	0	0	0
AT4G27700.1	| Symbols: | Rhodanese/Cell cycle control phosphatase superfamily protein | chr4:13826541-13827673 REVERSE LENGTH=224	25 kDa	19	0	0	1	15	0	0	2	1	0	0	0	0	0	0	0	0	0	0
AT5G57290.1	| Symbols: | 60S acidic ribosomal protein family | chr5:23207049-23207835 REVERSE LENGTH=120	12 kDa	18	18	2	5	0	3	4	2	4	5	0	4	9	0	0	2	0	0	0
AT3G02730.1	| Symbols: TRXF1, ATF1 | thioredoxin F-type 1 | chr3:588570-589591 REVERSE LENGTH=178	19 kDa	18	14	3	4	6	4	0	3	1	2	2	3	2	3	2	2	1	0	0
AT3G62250.1	| Symbols: UBQ5 | ubiquitin 5 | chr3:23037138-23037611 FORWARD LENGTH=157	18 kDa	18	12	3	2	4	2	4	4	2	4	2	0	4	2	0	3	0	0	0
ATCG00270.1	| Symbols: PSBD | photosystem II reaction center protein D | chrC:32711-33772 FORWARD LENGTH=353	40 kDa	18	5	13	3	4	5	3	2	1	3	0	1	1	0	0	4	4	5	0
AT1G33810.1	| Symbols: | unknown protein; FUNCTIONS IN: molecular_function unknown; INVOLVED IN: biological_process unknown; LOCATED IN: chloroplast thylakoid membrane, chloroplast, chloroplast envelope; EXPRESSED IN: 22 plant structures; EXPRESSED DURING: 13 growth stages; Has 39 Blast hits to 39 proteins in 18 species: Archae - 0; Bacteria - 0; Metazoa - 0; Fungi - 0; Plants - 39; Viruses - 0; Other Eukary…	16 kDa	18	4	3	3	7	2	5	0	1	0	0	0	4	0	0	3	0	0	0
AT2G14610.1	| Symbols: PR1, PR 1, ATPR1 | pathogenesis-related gene 1 | chr2:6241944-6242429 REVERSE LENGTH=161	18 kDa	18	3	1	1	1	6	5	1	4	0	0	0	2	1	0	0	1	0	0
AT1G04820.1	| Symbols: TUA4, TOR2 | tubulin alpha-4 chain | chr1:1356421-1358266 REVERSE LENGTH=450	50 kDa	18	3	0	6	6	0	3	3	0	0	0	0	3	0	0	0	0	0	0
AT4G27440.1	| Symbols: PORB | protochlorophyllide oxidoreductase B | chr4:13725648-13727107 FORWARD LENGTH=401	43 kDa	18	0	0	0	8	4	2	4	0	0	0	0	0	0	0	0	0	0	0
AT1G12900.1	| Symbols: GAPA-2 | glyceraldehyde 3-phosphate dehydrogenase A subunit 2 | chr1:4392634-4394283 REVERSE LENGTH=399	43 kDa	18	0	0	4	5	2	1	3	3	0	0	0	0	0	0	0	0	0	0
AT3G44620.1	| Symbols: | protein tyrosine phosphatases;protein tyrosine phosphatases | chr3:16193858-16195422 FORWARD LENGTH=239	27 kDa	18	0	0	5	5	2	4	0	2	0	0	0	0	0	0	0	0	0	0
AT1G56200.1	| Symbols: emb1303 | embryo defective 1303 | chr1:21030852-21031886 FORWARD LENGTH=154	?	18	0	0	3	6	2	2	3	2	0	0	0	0	0	0	0	0	0	0
AT5G52650.1	| Symbols: | RNA binding Plectin/S10 domain-containing protein | chr5:21355781-21357003 REVERSE LENGTH=179	20 kDa	17	20	5	7	0	5	3	1	1	7	0	1	12	0	0	5	0	0	0
ATCG00730.1	| Symbols: PETD | photosynthetic electron transfer D | chrC:76481-77672 FORWARD LENGTH=160	17 kDa	17	14	6	5	6	0	5	1	0	7	2	0	5	0	0	6	0	0	0
AT1G13930.1	| Symbols: | Involved in response to salt stress. Knockout mutants are hypersensitive to salt stress. | chr1:4761091-4761558 FORWARD LENGTH=155	16 kDa	17	10	6	1	2	5	1	1	7	1	3	2	2	0	2	2	2	0	2
AT5G16660.2	| Symbols: | unknown protein; FUNCTIONS IN: molecular_function unknown; INVOLVED IN: biological_process unknown; LOCATED IN: chloroplast, membrane; EXPRESSED IN: 23 plant structures; EXPRESSED DURING: 14 growth stages; BEST Arabidopsis thaliana protein match is: unknown protein (TAIR:AT3G02900.1); Has 106 Blast hits to 106 proteins in 32 species: Archae - 0; Bacteria - 28; Metazoa - 0; Fungi - 0;…	18 kDa	17	7	0	3	7	0	0	3	4	2	2	0	3	0	0	0	0	0	0
AT2G43560.1	| Symbols: | FKBP-like peptidyl-prolyl cis-trans isomerase family protein | chr2:18073995-18075385 REVERSE LENGTH=223	24 kDa	17	6	2	3	4	4	1	2	3	0	1	2	3	0	0	2	0	0	0
AT2G28190.1	| Symbols: CSD2, CZSOD2 | copper/zinc superoxide dismutase 2 | chr2:12014548-12016303 FORWARD LENGTH=216	22 kDa	17	5	0	2	12	0	0	2	1	0	0	0	3	2	0	0	0	0	0
AT5G66570.1	| Symbols: PSBO-1, OEE1, OEE33, OE33, PSBO1, MSP-1 | PS II oxygen-evolving complex 1 | chr5:26568744-26570124 FORWARD LENGTH=332	35 kDa	17	4	3	2	0	4	7	1	3	1	0	0	3	0	0	3	0	0	0
AT4G00026.1	| Symbols: | FUNCTIONS IN: molecular_function unknown; INVOLVED IN: biological_process unknown; LOCATED IN: chloroplast; EXPRESSED IN: cultured cell; CONTAINS InterPro DOMAIN/s: Mitochondrial inner membrane translocase complex, subunit Tim21 (InterPro:IPR013261); Has 35333 Blast hits to 34131 proteins in 2444 species: Archae - 798; Bacteria - 22429; Metazoa - 974; Fungi - 991; Plants - 531; Virus…	30 kDa	17	1	0	2	5	2	3	3	2	0	1	0	0	0	0	0	0	0	0
AT3G53420.1	| Symbols: PIP2A, PIP2, PIP2;1 | plasma membrane intrinsic protein 2A | chr3:19803906-19805454 REVERSE LENGTH=287	30 kDa	17	0	0	0	8	0	0	4	5	0	0	0	0	0	0	0	0	0	0
AT2G34430.1	| Symbols: LHB1B1, LHCB1.4 | light-harvesting chlorophyll-protein complex II subunit B1 | chr2:14524818-14525618 FORWARD LENGTH=266	28 kDa	17	0	0	3	7	0	0	5	2	0	0	0	0	0	0	0	0	0	0
AT1G14950.1	| Symbols: | Polyketide cyclase/dehydrase and lipid transport superfamily protein | chr1:5157588-5158144 REVERSE LENGTH=155	18 kDa	17	0	0	17	0	0	0	0	0	0	0	0	0	0	0	0	0	0	0
AT3G04920.1	| Symbols: | Ribosomal protein S24e family protein | chr3:1360989-1362065 FORWARD LENGTH=133	15 kDa	16	20	5	3	1	3	3	5	1	5	1	2	10	1	1	4	1	0	0
AT2G32060.1	| Symbols: | Ribosomal protein L7Ae/L30e/S12e/Gadd45 family protein | chr2:13639228-13640104 REVERSE LENGTH=144	15 kDa	16	17	3	8	3	0	3	0	2	4	0	0	13	0	0	3	0	0	0
AT5G56710.1	| Symbols: | Ribosomal protein L31e family protein | chr5:22944003-22944767 REVERSE LENGTH=119	14 kDa	16	14	3	4	4	2	3	2	1	1	2	2	7	2	0	3	0	0	0
AT4G32470.1	| Symbols: | Cytochrome bd ubiquinol oxidase, 14kDa subunit | chr4:15669641-15671095 REVERSE LENGTH=122	15 kDa	16	13	3	4	5	2	2	1	2	2	2	0	9	0	0	3	0	0	0
AT4G01150.1	| Symbols: | unknown protein; FUNCTIONS IN: molecular_function unknown; INVOLVED IN: biological_process unknown; LOCATED IN: thylakoid, chloroplast thylakoid membrane, chloroplast, plastoglobule, chloroplast envelope; EXPRESSED IN: 23 plant structu	?	16	7	0	2	3	3	4	0	4	2	0	2	2	0	1	0	0	0	0
AT5G40370.1	| Symbols: | Glutaredoxin family protein | chr5:16147826-16149052 REVERSE LENGTH=111	12 kDa	16	7	0	0	2	2	0	9	3	0	0	0	3	0	4	0	0	0	0
AT5G59880.1	| Symbols: ADF3 | actin depolymerizing factor 3 | chr5:24120382-24121628 FORWARD LENGTH=139	16 kDa	16	6	2	2	8	4	0	2	0	0	0	3	3	0	0	2	0	0	0
AT3G06050.1	| Symbols: PRXIIF, ATPRXIIF | peroxiredoxin IIF | chr3:1826311-1827809 REVERSE LENGTH=201	21 kDa	16	6	1	1	11	3	0	0	1	0	1	1	2	1	1	0	1	0	0
AT3G11770.1	| Symbols: | Polynucleotidyl transferase, ribonuclease H-like superfamily protein | chr3:3721490-3722092 REVERSE LENGTH=200	23 kDa	16	4	0	0	3	2	3	5	3	0	1	0	0	3	0	0	0	0	0
AT2G35370.1	| Symbols: GDCH | glycine decarboxylase complex H | chr2:14891239-14892050 FORWARD LENGTH=165	18 kDa	16	2	1	2	6	1	0	0	7	0	1	0	1	0	0	0	1	0	0
AT5G62690.1	| Symbols: TUB2 | tubulin beta chain 2 | chr5:25181560-25183501 FORWARD LENGTH=450	51 kDa	16	2	0	5	4	4	0	3	0	0	0	0	2	0	0	0	0	0	0
AT5G25940.1	| Symbols: | early nodulin-related | chr5:9054252-9055151 REVERSE LENGTH=115	12 kDa	16	0	0	2	5	2	3	3	1	0	0	0	0	0	0	0	0	0	0
AT5G59870.1	| Symbols: HTA6 | histone H2A 6 | chr5:24115605-24116144 REVERSE LENGTH=150	16 kDa	15	24	8	6	4	0	5	0	0	7	0	0	15	2	0	8	0	0	0
AT5G02450.1	| Symbols: | Ribosomal protein L36e family protein | chr5:533501-534394 FORWARD LENGTH=108	12 kDa	15	18	8	7	3	0	5	0	0	6	1	0	11	0	0	8	0	0	0
AT1G08880.1	| Symbols: HTA5, H2AXA, G-H2AX, GAMMA-H2AX | Histone superfamily protein | chr1:2847144-2847676 REVERSE LENGTH=142	15 kDa	15	18	6	6	0	0	9	0	0	8	0	0	10	0	0	6	0	0	0
AT2G47400.1	| Symbols: CP12-1, CP12 | CP12 domain-containing protein 1 | chr2:19446889-19447263 FORWARD LENGTH=124	13 kDa	15	9	4	2	3	3	2	3	2	2	0	0	4	2	1	3	0	0	1
AT5G62200.1	| Symbols: | Embryo-specific protein 3, (ATS3) | chr5:24984463-24985674 REVERSE LENGTH=190	21 kDa	15	8	3	5	4	0	4	0	2	2	0	2	4	0	0	3	0	0	0
AT5G08050.1	| Symbols: | Protein of unknown function (DUF1118) | chr5:2578418-2578964 FORWARD LENGTH=158	17 kDa	15	8	2	2	5	0	2	4	2	4	1	3	0	0	0	2	0	0	0
AT2G39390.1	| Symbols: | Ribosomal L29 family protein | chr2:16450803-16451762 REVERSE LENGTH=123	14 kDa	15	8	0	5	2	2	3	2	1	3	0	3	2	0	0	0	0	0	0
AT1G06680.1	| Symbols: PSBP-1, OEE2, PSII-P, OE23 | photosystem II subunit P-1 | chr1:2047940-2049186 FORWARD LENGTH=263	28 kDa	15	3	8	0	8	3	0	1	3	0	0	0	2	1	0	0	5	2	1
AT1G14320.1	| Symbols: SAC52, RPL10, RPL10A | Ribosomal protein L16p/L10e family protein | chr1:4888270-4889408 FORWARD LENGTH=220	25 kDa	15	2	3	4	4	2	2	1	2	0	0	1	0	0	1	1	2	0	0
AT5G47930.1	| Symbols: | Zinc-binding ribosomal protein family protein | chr5:19406423-19407329 REVERSE LENGTH=84	9 kDa	15	2	0	6	5	2	0	2	0	0	0	0	2	0	0	0	0	0	0
AT1G70600.1	| Symbols: | Ribosomal protein L18e/L15 superfamily protein | chr1:26621168-26621608 REVERSE LENGTH=146	16 kDa	15	1	3	6	3	1	2	3	0	0	0	0	1	0	0	3	0	0	0
AT3G01570.1	| Symbols: | Oleosin family protein | chr3:222152-222778 REVERSE LENGTH=183	20 kDa	15	0	0	15	0	0	0	0	0	0	0	0	0	0	0	0	0	0	0
AT5G27770.1	| Symbols: | Ribosomal L22e protein family | chr5:9836166-9837113 FORWARD LENGTH=124	14 kDa	14	18	7	4	2	2	2	2	2	5	1	2	10	0	0	5	2	0	0
AT4G29410.1	| Symbols: | Ribosomal L28e protein family | chr4:14468439-14469964 REVERSE LENGTH=143	16 kDa	14	18	6	6	2	2	4	0	0	4	0	0	14	0	0	6	0	0	0
AT4G33470.1	| Symbols: hda14, ATHDA14 | histone deacetylase 14 | chr4:16102774-16105439 REVERSE LENGTH=423	46 kDa	14	11	13	4	0	0	7	3	0	0	0	1	8	2	0	13	0	0	0
AT1G52300.1	| Symbols: | Zinc-binding ribosomal protein family protein | chr1:19475213-19476152 REVERSE LENGTH=95	11 kDa	14	9	3	5	4	1	2	2	0	1	0	2	6	0	0	3	0	0	0
ATCG00020.1	| Symbols: PSBA | photosystem II reaction center protein A | chrC:383-1444 REVERSE LENGTH=353	39 kDa	14	4	11	3	3	2	2	3	1	2	0	0	2	0	0	3	1	5	2
AT4G32590.1	| Symbols: | 2Fe-2S ferredoxin-like superfamily protein | chr4:15721417-15722776 FORWARD LENGTH=173	19 kDa	14	4	1	2	9	1	0	2	0	1	1	0	2	0	0	1	0	0	0
AT3G03100.1	| Symbols: | NADH:ubiquinone oxidoreductase, 17.2kDa subunit | chr3:705564-707578 REVERSE LENGTH=159	18 kDa	14	4	0	4	7	0	2	1	0	0	0	0	4	0	0	0	0	0	0
AT5G24165.1	| Symbols: | unknown protein; FUNCTIONS IN: molecular_function unknown; INVOLVED IN: biological_process unknown; LOCATED IN: chloroplast; EXPRESSED IN: 22 plant structures; EXPRESSED DURING: 13 growth stages; BEST Arabidopsis thaliana protein match	?	14	4	0	0	4	0	5	3	2	2	1	0	1	0	0	0	0	0	0
AT2G39470.1	| Symbols: PPL2 | PsbP-like protein 2 | chr2:16476335-16477653 FORWARD LENGTH=238	27 kDa	14	3	0	0	7	3	0	2	2	2	0	1	0	0	0	0	0	0	0
AT3G48140.1	| Symbols: | B12D protein | chr3:17778471-17779299 FORWARD LENGTH=88	10 kDa	14	2	0	3	7	0	3	1	0	0	0	0	2	0	0	0	0	0	0
AT2G45180.1	| Symbols: | Bifunctional inhibitor/lipid-transfer protein/seed storage 2S albumin superfamily protein | chr2:18626377-18626781 FORWARD LENGTH=134	14 kDa	14	1	0	3	3	3	1	3	1	0	0	0	0	0	1	0	0	0	0
AT2G28430.1	| Symbols: | unknown protein; Has 28 Blast hits to 28 proteins in 12 species: Archae - 0; Bacteria - 0; Metazoa - 0; Fungi - 0; Plants - 28; Viruses - 0; Other Eukaryotes - 0 (source: NCBI BLink). | chr2:12159736-12160387 REVERSE LENGTH=85	10 kDa	14	0	0	4	6	0	2	2	0	0	0	0	0	0	0	0	0	0	0
AT5G67560.1	| Symbols: ATARLA1D, ARLA1D | ADP-ribosylation factor-like A1D | chr5:26950579-26951913 FORWARD LENGTH=184	20 kDa	14	0	0	4	5	1	0	2	2	0	0	0	0	0	0	0	0	0	0
AT2G33070.1	| Symbols: NSP2, ATNSP2 | nitrile specifier protein 2 | chr2:14029350-14030934 REVERSE LENGTH=471	51 kDa	14	0	0	14	0	0	0	0	0	0	0	0	0	0	0	0	0	0	0
AT5G55710.1	| Symbols: | FUNCTIONS IN: molecular_function unknown; INVOLVED IN: biological_process unknown; LOCATED IN: chloroplast thylakoid membrane, chloroplast; EXPRESSED IN: 23 plant structures; EXPRESSED DURING: 14 growth stages; BEST Arabidopsis thaliana protein match is: Uncharacterised conserved protein ycf60 (TAIR:AT2G47840.1); Has 1807 Blast hits to 1807 proteins in 277 species: Archae - 0; Bacter…	24 kDa	14	0	0	4	4	2	0	3	1	0	0	0	0	0	0	0	0	0	0
AT5G20500.1	| Symbols: | Glutaredoxin family protein | chr5:6938652-6939665 FORWARD LENGTH=135	15 kDa	13	10	0	2	6	1	1	3	0	0	1	2	4	3	0	0	0	0	0
AT5G23740.1	| Symbols: RPS11-BETA | ribosomal protein S11-beta | chr5:8008251-8009330 REVERSE LENGTH=159	18 kDa	13	8	1	4	4	2	3	0	0	3	1	0	4	0	0	1	0	0	0
AT2G41475.1	| Symbols: | Embryo-specific protein 3, (ATS3) | chr2:17295259-17296329 REVERSE LENGTH=179	20 kDa	13	7	1	2	2	2	2	3	2	1	2	0	2	2	0	1	0	0	0
AT3G27160.1	| Symbols: GHS1 | Ribosomal protein S21 family protein | chr3:10017531-10018854 FORWARD LENGTH=183	21 kDa	13	4	8	0	3	2	3	5	0	0	0	1	3	0	0	5	3	0	0
AT1G72170.1	| Symbols: | Domain of unknown function (DUF543) | chr1:27156403-27157516 FORWARD LENGTH=102	11 kDa	13	3	1	2	5	0	4	2	0	0	1	0	2	0	0	1	0	0	0
AT3G14067.1	| Symbols: | Subtilase family protein | chr3:4658421-4660754 REVERSE LENGTH=777	82 kDa	13	3	0	0	0	5	0	4	4	0	0	1	0	2	0	0	0	0	0
AT5G27700.1	| Symbols: | Ribosomal protein S21e | chr5:9807541-9808048 REVERSE LENGTH=82	9 kDa	13	2	2	2	4	3	3	1	0	0	0	0	2	0	0	2	0	0	0
AT1G21500.1	| Symbols: | unknown protein; Has 29 Blast hits to 29 proteins in 12 species: Archae - 0; Bacteria - 0; Metazoa - 0; Fungi - 2; Plants - 27; Viruses - 0; Other Eukaryotes - 0 (source: NCBI BLink). | chr1:7530047-7530954 REVERSE LENGTH=126	13 kDa	13	2	0	1	3	0	5	4	0	0	0	0	1	1	0	0	0	0	0
AT4G16500.1	| Symbols: | Cystatin/monellin superfamily protein | chr4:9301530-9301883 REVERSE LENGTH=117	13 kDa	13	1	0	1	5	1	2	4	0	0	0	0	1	0	0	0	0	0	0
ATCG00520.1	| Symbols: YCF4 | unfolded protein binding | chrC:59772-60326 FORWARD LENGTH=184	21 kDa	13	1	0	2	4	3	2	2	0	1	0	0	0	0	0	0	0	0	0
AT2G47840.1	| Symbols: | Uncharacterised conserved protein ycf60 | chr2:19594331-19594957 REVERSE LENGTH=208	?	13	0	0	2	4	2	2	2	1	0	0	0	0	0	0	0	0	0	0
AT1G54870.1	| Symbols: | NAD(P)-binding Rossmann-fold superfamily protein | chr1:20459011-20460417 FORWARD LENGTH=335	37 kDa	13	0	0	13	0	0	0	0	0	0	0	0	0	0	0	0	0	0	0
AT1G09200.1	| Symbols: | Histone superfamily protein | chr1:2971722-2972132 REVERSE LENGTH=136	15 kDa	12	23	10	4	0	0	8	0	0	7	0	0	15	0	1	10	0	0	0
AT1G04270.1	| Symbols: RPS15 | cytosolic ribosomal protein S15 | chr1:1141852-1142960 REVERSE LENGTH=152	17 kDa	12	9	3	3	3	0	4	2	0	2	0	0	6	1	0	3	0	0	0
AT3G49010.1	| Symbols: ATBBC1, BBC1, RSU2 | breast basic conserved 1 | chr3:18166971-18168047 REVERSE LENGTH=206	24 kDa	12	4	1	3	2	0	3	2	2	0	1	1	0	0	2	0	0	0	1
AT3G10860.1	| Symbols: | Cytochrome b-c1 complex, subunit 8 protein | chr3:3399815-3400514 FORWARD LENGTH=72	9 kDa	12	3	2	2	2	2	3	1	2	0	0	1	2	0	0	2	0	0	0
AT3G44100.1	| Symbols: | MD-2-related lipid recognition domain-containing protein | chr3:15866162-15867273 REVERSE LENGTH=152	16 kDa	12	3	0	2	0	2	0	1	7	0	0	0	2	0	1	0	0	0	0
AT4G24930.1	| Symbols: | thylakoid lumenal 17.9 kDa protein, chloroplast | chr4:12821496-12822389 REVERSE LENGTH=225	25 kDa	12	3	0	0	2	2	2	2	4	0	0	3	0	0	0	0	0	0	0
AT4G30610.1	| Symbols: BRS1, SCPL24 | alpha/beta-Hydrolases superfamily protein | chr4:14944219-14948391 FORWARD LENGTH=465	53 kDa	12	1	0	6	3	0	2	0	1	1	0	0	0	0	0	0	0	0	0
AT3G15660.1	| Symbols: ATGRX4, GRX4 | glutaredoxin 4 | chr3:5308134-5309383 REVERSE LENGTH=169	19 kDa	12	1	0	2	7	0	2	1	0	0	0	0	1	0	0	0	0	0	0
AT5G46800.1	| Symbols: BOU | Mitochondrial substrate carrier family protein | chr5:18988779-18989810 REVERSE LENGTH=300	31 kDa	12	0	0	1	7	2	0	1	1	0	0	0	0	0	0	0	0	0	0
AT1G08380.1	| Symbols: PSAO | photosystem I subunit O | chr1:2641004-2641739 REVERSE LENGTH=140	15 kDa	12	0	0	2	4	0	0	6	0	0	0	0	0	0	0	0	0	0	0
AT1G14930.1	| Symbols: | Polyketide cyclase/dehydrase and lipid transport superfamily protein | chr1:5152465-5153035 REVERSE LENGTH=155	18 kDa	12	0	0	12	0	0	0	0	0	0	0	0	0	0	0	0	0	0	0
AT1G26550.1	| Symbols: | FKBP-like peptidyl-prolyl cis-trans isomerase family protein | chr1:9171800-9172716 FORWARD LENGTH=142	15 kDa	12	0	0	0	7	0	3	2	0	0	0	0	0	0	0	0	0	0	0
AT5G10780.1	| Symbols: | CONTAINS InterPro DOMAIN/s: Uncharacterised conserved protein UCP017207, transmembrane protein 85 (InterPro:IPR016687), Protein of unknown function DUF1077 (InterPro:IPR009445); Has 30201 Blast hits to 17322 proteins in 780 species: Archae - 12; Bacteria - 1396; Metazoa - 17338; Fungi - 3422; Plants - 5037; Viruses - 0; Other Eukaryotes - 2996 (source: NCBI BLink). | chr5:3408422-340…	20 kDa	12	0	0	3	6	0	0	2	1	0	0	0	0	0	0	0	0	0	0
AT3G05000.1	| Symbols: | Transport protein particle (TRAPP) component | chr3:1387444-1388697 REVERSE LENGTH=173	20 kDa	12	0	0	0	10	0	0	2	0	0	0	0	0	0	0	0	0	0	0
AT2G22170.1	| Symbols: | Lipase/lipooxygenase, PLAT/LH2 family protein | chr2:9427010-9427742 REVERSE LENGTH=183	20 kDa	11	15	2	0	3	3	1	1	3	2	2	3	3	3	2	2	0	0	0
AT3G60245.1	| Symbols: | Zinc-binding ribosomal protein family protein | chr3:22268803-22269750 FORWARD LENGTH=92	10 kDa	11	11	3	5	0	2	4	0	0	2	0	2	5	0	2	2	0	0	1
AT4G02530.1	| Symbols: | chloroplast thylakoid lumen protein | chr4:1112335-1114005 REVERSE LENGTH=216	24 kDa	11	7	0	2	2	2	3	2	0	2	0	0	3	0	2	0	0	0	0
AT4G34620.1	| Symbols: SSR16 | small subunit ribosomal protein 16 | chr4:16535084-16536092 REVERSE LENGTH=113	13 kDa	11	6	6	1	3	3	1	3	0	2	0	2	2	0	0	4	1	0	1
AT2G47110.1	| Symbols: UBQ6 | ubiquitin 6 | chr2:19344701-19345174 FORWARD LENGTH=157	18 kDa	11	6	4	2	2	1	3	2	1	4	1	0	1	0	0	4	0	0	0
AT1G26630.1	| Symbols: FBR12, ATELF5A-2, ELF5A-2 | Eukaryotic translation initiation factor 5A-1 (eIF-5A 1) protein | chr1:9205968-9207098 FORWARD LENGTH=159	17 kDa	11	5	1	2	7	0	0	0	2	0	1	1	3	0	0	0	1	0	0
AT1G66240.1	| Symbols: ATX1, ATATX1 | homolog of anti-oxidant 1 | chr1:24686445-24687327 REVERSE LENGTH=106	11 kDa	11	3	2	0	3	4	0	1	3	0	0	0	0	3	0	2	0	0	0
AT1G14345.1	| Symbols: | NAD(P)-linked oxidoreductase superfamily protein | chr1:4899176-4899766 FORWARD LENGTH=196	21 kDa	11	3	0	0	4	4	0	1	2	0	2	1	0	0	0	0	0	0	0
AT1G18730.1	| Symbols: NDF6 | NDH dependent flow 6 | chr1:6460625-6462107 FORWARD LENGTH=175	20 kDa	11	2	0	1	5	0	2	3	0	2	0	0	0	0	0	0	0	0	0
AT4G31300.2	| Symbols: PBA1 | N-terminal nucleophile aminohydrolases (Ntn hydrolases) superfamily protein | chr4:15188927-15190935 FORWARD LENGTH=234	25 kDa	11	1	0	0	4	2	0	0	5	0	0	0	0	0	1	0	0	0	0
AT4G12880.1	| Symbols: ENODL19, AtENODL19 | early nodulin-like protein 19 | chr4:7544572-7545226 REVERSE LENGTH=141	16 kDa	11	1	0	4	0	1	4	2	0	0	0	0	1	0	0	0	0	0	0
AT2G47710.1	| Symbols: | Adenine nucleotide alpha hydrolases-like superfamily protein | chr2:19555045-19555956 REVERSE LENGTH=162	?	11	1	0	0	4	1	0	4	2	0	1	0	0	0	0	0	0	0	0
AT2G06850.1	| Symbols: EXGT-A1, EXT, XTH4 | xyloglucan endotransglucosylase/hydrolase 4 | chr2:2763619-2765490 FORWARD LENGTH=296	34 kDa	11	0	0	2	5	2	0	0	2	0	0	0	0	0	0	0	0	0	0
AT4G01310.1	| Symbols: | Ribosomal L5P family protein | chr4:544166-545480 REVERSE LENGTH=262	28 kDa	11	0	0	0	4	5	0	0	2	0	0	0	0	0	0	0	0	0	0
AT1G74880.1	| Symbols: NDH-O | NAD(P)H:plastoquinone dehydrogenase complex subunit O | chr1:28130112-28131020 REVERSE LENGTH=158	18 kDa	11	0	0	1	6	0	1	3	0	0	0	0	0	0	0	0	0	0	0
AT3G47833.1	| Symbols: | unknown protein; BEST Arabidopsis thaliana protein match is: unknown protein (TAIR:AT5G62575.2); Has 42 Blast hits to 42 proteins in 12 species: Archae - 0; Bacteria - 0; Metazoa - 0; Fungi - 0; Plants - 42; Viruses - 0; Other Eukaryot	?	11	0	0	3	1	2	4	1	0	0	0	0	0	0	0	0	0	0	0
AT3G27660.1	| Symbols: OLEO4, OLE3 | oleosin 4 | chr3:10243851-10244821 FORWARD LENGTH=191	20 kDa	11	0	0	11	0	0	0	0	0	0	0	0	0	0	0	0	0	0	0
AT5G25610.1	| Symbols: RD22, ATRD22 | BURP domain-containing protein | chr5:8914498-8916684 REVERSE LENGTH=392	42 kDa	10	10	6	5	0	0	2	3	0	4	0	0	6	0	0	6	0	0	0
AT1G17880.1	| Symbols: BTF3, ATBTF3 | basic transcription factor 3 | chr1:6152572-6153425 REVERSE LENGTH=165	18 kDa	10	10	0	7	0	0	3	0	0	3	0	0	7	0	0	0	0	0	0
AT5G01030.1	| Symbols: | Protein of unknown function (DUF3527) | chr5:10638-13003 FORWARD LENGTH=744	82 kDa	10	7	1	0	3	1	0	2	4	0	3	1	0	3	0	0	1	0	0
AT1G64510.1	| Symbols: | Translation elongation factor EF1B/ribosomal protein S6 family protein | chr1:23954993-23956205 REVERSE LENGTH=207	23 kDa	10	3	2	2	2	1	2	2	1	1	0	0	2	0	0	2	0	0	0
ATCG00800.1	| Symbols: | structural constituent of ribosome | chrC:82826-83482 REVERSE LENGTH=218	25 kDa	10	2	0	0	8	1	0	0	1	0	2	0	0	0	0	0	0	0	0
AT3G02560.1	| Symbols: | Ribosomal protein S7e family protein | chr3:542341-543168 FORWARD LENGTH=191	22 kDa	10	1	0	1	3	3	1	2	0	0	1	0	0	0	0	0	0	0	0
AT5G44340.1	| Symbols: TUB4 | tubulin beta chain 4 | chr5:17859442-17860994 REVERSE LENGTH=444	50 kDa	10	0	0	4	2	0	1	3	0	0	0	0	0	0	0	0	0	0	0
AT3G13750.1	| Symbols: BGAL1 | beta galactosidase 1 | chr3:4511192-4515756 FORWARD LENGTH=847	94 kDa	10	0	0	2	3	0	0	4	1	0	0	0	0	0	0	0	0	0	0
AT5G03455.1	| Symbols: CDC25, ARATH;CDC25, ACR2 | Rhodanese/Cell cycle control phosphatase superfamily protein | chr5:862592-863949 FORWARD LENGTH=146	16 kDa	10	0	0	1	5	1	0	2	1	0	0	0	0	0	0	0	0	0	0
AT3G62550.1	| Symbols: | Adenine nucleotide alpha hydrolases-like superfamily protein | chr3:23136194-23137074 FORWARD LENGTH=162	18 kDa	10	0	0	1	6	2	0	1	0	0	0	0	0	0	0	0	0	0	0
AT4G27150.1	| Symbols: SESA2, AT2S2 | seed storage albumin 2 | chr4:13609396-13609908 FORWARD LENGTH=170	19 kDa	10	0	0	10	0	0	0	0	0	0	0	0	0	0	0	0	0	0	0
AT5G22880.1	| Symbols: H2B, HTB2 | histone B2 | chr5:7652130-7652567 REVERSE LENGTH=145	16 kDa	9	17	5	2	1	0	6	0	0	9	0	0	8	0	0	5	0	0	0
AT2G42220.1	| Symbols: | Rhodanese/Cell cycle control phosphatase superfamily protein | chr2:17592105-17593305 FORWARD LENGTH=234	26 kDa	9	9	6	2	2	0	3	0	2	4	0	2	3	0	0	6	0	0	0
AT4G12060.1	| Symbols: | Double Clp-N motif protein | chr4:7228269-7229898 REVERSE LENGTH=241	27 kDa	9	9	3	2	2	2	1	2	0	1	2	0	3	2	1	1	2	0	0
AT4G36500.1	| Symbols: | unknown protein; FUNCTIONS IN: molecular_function unknown; INVOLVED IN: biological_process unknown; LOCATED IN: mitochondrion; EXPRESSED IN: 22 plant structures; EXPRESSED DURING: 13 growth stages; BEST Arabidopsis thaliana protein mat	?	9	9	0	4	1	0	0	4	0	4	1	0	2	0	2	0	0	0	0
AT1G20340.1	| Symbols: DRT112, PETE2 | Cupredoxin superfamily protein | chr1:7042770-7043273 REVERSE LENGTH=167	17 kDa	9	6	3	0	3	2	0	2	2	1	0	1	3	1	0	3	0	0	0
AT2G44650.1	| Symbols: CHL-CPN10, CPN10 | chloroplast chaperonin 10 | chr2:18419521-18420510 REVERSE LENGTH=139	15 kDa	9	6	1	2	4	0	2	1	0	0	0	1	5	0	0	1	0	0	0
AT5G08060.1	| Symbols: | unknown protein; FUNCTIONS IN: molecular_function unknown; INVOLVED IN: biological_process unknown; LOCATED IN: mitochondrion; EXPRESSED IN: 24 plant structures; EXPRESSED DURING: 16 growth stages; Has 42 Blast hits to 42 proteins in 17 species: Archae - 0; Bacteria - 0; Metazoa - 0; Fungi - 0; Plants - 41; Viruses - 0; Other Eukaryotes - 1 (source: NCBI BLink). | chr5:2580588-258098…	15 kDa	9	6	1	4	1	0	0	4	0	0	0	0	6	0	0	1	0	0	0
AT2G07698.1	| Symbols: | ATPase, F1 complex, alpha subunit protein | chr2:3361474-3364028 FORWARD LENGTH=777	86 kDa	9	5	0	4	3	0	0	2	0	2	1	0	2	0	0	0	0	0	0
AT5G04260.1	| Symbols: WCRKC2 | WCRKC thioredoxin 2 | chr5:1178901-1180022 REVERSE LENGTH=192	22 kDa	9	4	0	0	5	0	0	4	0	0	1	0	0	3	0	0	0	0	0
AT3G47370.1	| Symbols: | Ribosomal protein S10p/S20e family protein | chr3:17453671-17454437 REVERSE LENGTH=122	14 kDa	9	3	0	5	1	1	1	1	0	0	0	0	3	0	0	0	0	0	0
AT5G06290.1	| Symbols: 2-Cys Prx B, 2CPB | 2-cysteine peroxiredoxin B | chr5:1919380-1921211 FORWARD LENGTH=273	30 kDa	9	2	1	2	3	1	1	0	2	0	0	0	0	1	1	0	1	0	0
AT1G32470.1	| Symbols: | Single hybrid motif superfamily protein | chr1:11739479-11740246 REVERSE LENGTH=166	18 kDa	9	2	0	0	2	2	0	1	4	0	0	2	0	0	0	0	0	0	0
AT3G13920.1	| Symbols: EIF4A1, RH4, TIF4A1 | eukaryotic translation initiation factor 4A1 | chr3:4592635-4594128 REVERSE LENGTH=412	47 kDa	9	1	0	3	4	0	0	2	0	0	0	0	0	1	0	0	0	0	0
AT5G53490.3	| Symbols: | Tetratricopeptide repeat (TPR)-like superfamily protein | chr5:21723488-21724621 REVERSE LENGTH=250	27 kDa	9	1	0	0	2	3	0	0	4	0	0	0	0	0	1	0	0	0	0
AT3G10920.1	| Symbols: MSD1, MEE33, ATMSD1 | manganese superoxide dismutase 1 | chr3:3418015-3419581 FORWARD LENGTH=231	25 kDa	9	0	1	0	5	0	0	2	2	0	0	0	0	0	0	0	1	0	0
AT3G18490.1	| Symbols: | Eukaryotic aspartyl protease family protein | chr3:6349090-6350592 REVERSE LENGTH=500	53 kDa	9	0	0	2	0	2	0	3	2	0	0	0	0	0	0	0	0	0	0
AT3G12345.1	| Symbols: | unknown protein; LOCATED IN: chloroplast; Has 35333 Blast hits to 34131 proteins in 2444 species: Archae - 798; Bacteria - 22429; Metazoa - 974; Fungi - 991; Plants - 531; Viruses - 0; Other Eukaryotes - 9610 (source: NCBI BLink). | chr3:3930333-3930893 REVERSE LENGTH=186	20 kDa	9	0	0	0	2	1	1	2	3	0	0	0	0	0	0	0	0	0	0
AT5G47200.1	| Symbols: ATRABD2B, ATRAB1A, RAB1A | RAB GTPase homolog 1A | chr5:19167029-19168718 FORWARD LENGTH=202	22 kDa	9	0	0	4	4	1	0	0	0	0	0	0	0	0	0	0	0	0	0
AT2G33450.1	| Symbols: | Ribosomal L28 family | chr2:14173620-14174380 FORWARD LENGTH=143	16 kDa	9	0	0	2	5	1	1	0	0	0	0	0	0	0	0	0	0	0	0
AT3G22630.1	| Symbols: PBD1, PRCGB | 20S proteasome beta subunit D1 | chr3:8009709-8010774 REVERSE LENGTH=204	23 kDa	9	0	0	0	3	1	1	3	1	0	0	0	0	0	0	0	0	0	0
AT5G62575.2	| Symbols: | unknown protein; FUNCTIONS IN: molecular_function unknown; INVOLVED IN: biological_process unknown; EXPRESSED IN: 25 plant structures; EXPRESSED DURING: 15 growth stages; BEST Arabidopsis thaliana protein match is: unknown protein (TAI	?	9	0	0	2	2	1	2	2	0	0	0	0	0	0	0	0	0	0	0
AT4G25140.1	| Symbols: OLEO1, OLE1 | oleosin 1 | chr4:12900498-12901259 FORWARD LENGTH=173	19 kDa	9	0	0	9	0	0	0	0	0	0	0	0	0	0	0	0	0	0	0
AT5G20650.1	| Symbols: COPT5 | copper transporter 5 | chr5:6985481-6985921 REVERSE LENGTH=146	16 kDa	9	0	0	2	1	2	0	2	2	0	0	0	0	0	0	0	0	0	0
AT4G36700.1	| Symbols: | RmlC-like cupins superfamily protein | chr4:17298443-17300337 REVERSE LENGTH=522	59 kDa	9	0	0	9	0	0	0	0	0	0	0	0	0	0	0	0	0	0	0
AT1G14940.1	| Symbols: | Polyketide cyclase/dehydrase and lipid transport superfamily protein | chr1:5154775-5155512 REVERSE LENGTH=155	18 kDa	9	0	0	9	0	0	0	0	0	0	0	0	0	0	0	0	0	0	0
AT1G03890.1	| Symbols: | RmlC-like cupins superfamily protein | chr1:989250-990908 FORWARD LENGTH=451	50 kDa	9	0	0	9	0	0	0	0	0	0	0	0	0	0	0	0	0	0	0
AT3G15680.1	| Symbols: | Ran BP2/NZF zinc finger-like superfamily protein | chr3:5315437-5316048 FORWARD LENGTH=164	18 kDa	8	6	0	2	4	0	0	2	0	2	2	0	2	0	0	0	0	0	0
AT1G73230.1	| Symbols: | Nascent polypeptide-associated complex NAC | chr1:27540506-27541364 REVERSE LENGTH=165	18 kDa	8	4	3	4	0	0	4	0	0	0	0	0	4	0	0	3	0	0	0
AT1G20620.1	| Symbols: CAT3, SEN2, ATCAT3 | catalase 3 | chr1:7143142-7146193 FORWARD LENGTH=492	57 kDa	8	4	1	1	2	1	0	1	3	0	0	1	0	3	0	1	0	0	0
AT4G27740.1	| Symbols: | Yippee family putative zinc-binding protein | chr4:13839148-13839616 FORWARD LENGTH=105	12 kDa	8	4	1	2	1	0	2	1	2	0	0	0	2	0	2	1	0	0	0
AT5G42980.1	| Symbols: ATTRX3, ATH3, ATTRXH3, TRXH3, TRX3 | thioredoxin 3 | chr5:17242772-17243718 FORWARD LENGTH=118	13 kDa	8	3	0	0	3	1	0	2	2	0	0	1	0	2	0	0	0	0	0
AT5G19940.1	| Symbols: | Plastid-lipid associated protein PAP / fibrillin family protein | chr5:6739693-6740661 FORWARD LENGTH=239	26 kDa	8	2	0	2	2	2	2	0	0	0	0	0	2	0	0	0	0	0	0
AT3G55330.1	| Symbols: PPL1 | PsbP-like protein 1 | chr3:20514031-20515275 REVERSE LENGTH=230	26 kDa	8	2	0	0	3	0	0	0	5	0	0	2	0	0	0	0	0	0	0
AT5G09810.1	| Symbols: ACT7 | actin 7 | chr5:3052809-3054220 FORWARD LENGTH=377	42 kDa	8	1	2	4	2	1	1	0	0	0	0	0	1	0	0	0	2	0	0
AT5G13120.1	| Symbols: ATCYP20-2, CYP20-2 | cyclophilin 20-2 | chr5:4162714-4164720 REVERSE LENGTH=259	28 kDa	8	1	1	5	3	0	0	0	0	1	0	0	0	0	0	1	0	0	0
AT3G12780.1	| Symbols: PGK1 | phosphoglycerate kinase 1 | chr3:4061127-4063140 REVERSE LENGTH=481	50 kDa	8	1	0	3	4	0	0	1	0	1	0	0	0	0	0	0	0	0	0
AT5G20290.1	| Symbols: | Ribosomal protein S8e family protein | chr5:6851695-6853012 REVERSE LENGTH=222	25 kDa	8	1	0	2	2	3	0	0	1	0	0	1	0	0	0	0	0	0	0
AT1G18210.1	| Symbols: | Calcium-binding EF-hand family protein | chr1:6268273-6268785 REVERSE LENGTH=170	18 kDa	8	1	0	0	5	1	0	1	1	0	0	0	1	0	0	0	0	0	0
AT2G20270.1	| Symbols: | Thioredoxin superfamily protein | chr2:8738001-8739617 REVERSE LENGTH=179	19 kDa	8	1	0	0	3	0	0	2	3	0	0	0	0	1	0	0	0	0	0
AT1G32550.2	| Symbols: FdC1 | 2Fe-2S ferredoxin-like superfamily protein | chr1:11771969-11774117 REVERSE LENGTH=194	22 kDa	8	0	1	3	5	0	0	0	0	0	0	0	0	0	0	1	0	0	0
AT2G33150.1	| Symbols: PKT3, PED1, KAT2 | peroxisomal 3-ketoacyl-CoA thiolase 3 | chr2:14047814-14050983 REVERSE LENGTH=462	49 kDa	8	0	0	3	5	0	0	0	0	0	0	0	0	0	0	0	0	0	0
AT2G35780.1	| Symbols: scpl26 | serine carboxypeptidase-like 26 | chr2:15037733-15040104 REVERSE LENGTH=452	52 kDa	8	0	0	8	0	0	0	0	0	0	0	0	0	0	0	0	0	0	0
AT3G26070.1	| Symbols: | Plastid-lipid associated protein PAP / fibrillin family protein | chr3:9526904-9528199 FORWARD LENGTH=242	27 kDa	8	0	0	0	0	0	5	0	3	0	0	0	0	0	0	0	0	0	0
AT4G16450.1	| Symbols: | unknown protein; FUNCTIONS IN: molecular_function unknown; INVOLVED IN: photorespiration; LOCATED IN: mitochondrion, mitochondrial membrane, mitochondrial respiratory chain complex I, respiratory chain complex I, membrane; EXPRESSED IN: 25 plant structures; EXPRESSED DURING: 15 growth stages; Has 30201 Blast hits to 17322 proteins in 780 species: Archae - 12; Bacteria - 1396; Metazoa…	11 kDa	8	0	0	3	1	2	0	1	1	0	0	0	0	0	0	0	0	0	0
AT5G65840.1	| Symbols: | Thioredoxin superfamily protein | chr5:26344097-26346057 REVERSE LENGTH=275	30 kDa	8	0	0	0	5	0	0	0	3	0	0	0	0	0	0	0	0	0	0
AT2G28490.1	| Symbols: | RmlC-like cupins superfamily protein | chr2:12178812-12180983 REVERSE LENGTH=511	56 kDa	8	0	0	8	0	0	0	0	0	0	0	0	0	0	0	0	0	0	0
AT1G17860.1	| Symbols: | Kunitz family trypsin and protease inhibitor protein | chr1:6149343-6149933 FORWARD LENGTH=196	22 kDa	8	0	0	0	0	0	0	5	3	0	0	0	0	0	0	0	0	0	0
AT1G22520.1	| Symbols: | Domain of unknown function (DUF543) | chr1:7953299-7954304 REVERSE LENGTH=99	10 kDa	8	0	0	1	3	1	0	1	2	0	0	0	0	0	0	0	0	0	0
AT1G01100.1	| Symbols: | 60S acidic ribosomal protein family | chr1:50284-50954 REVERSE LENGTH=112	11 kDa	7	17	2	3	2	0	2	0	0	4	0	0	13	0	0	2	0	0	0
AT1G68560.1	| Symbols: ATXYL1, XYL1, TRG1 | alpha-xylosidase 1 | chr1:25734435-25737897 REVERSE LENGTH=915	102 kDa	7	10	2	2	0	0	3	2	0	3	0	0	7	0	0	2	0	0	0
AT3G52580.1	| Symbols: | Ribosomal protein S11 family protein | chr3:19503324-19504701 FORWARD LENGTH=150	16 kDa	7	7	4	2	0	2	1	2	0	0	1	2	4	0	0	2	2	0	0
ATCG00580.1	| Symbols: PSBE | photosystem II reaction center protein E | chrC:64071-64322 REVERSE LENGTH=83	9 kDa	7	6	3	1	0	2	2	0	2	2	0	3	0	0	1	3	0	0	0
AT4G12390.1	| Symbols: PME1 | pectin methylesterase inhibitor 1 | chr4:7336553-7337173 FORWARD LENGTH=206	23 kDa	7	3	0	2	0	2	0	2	1	0	0	1	0	0	2	0	0	0	0
AT2G28950.1	| Symbols: ATEXPA6, ATEXP6, ATHEXP ALPHA 1.8, EXPA6 | expansin A6 | chr2:12431840-12433482 REVERSE LENGTH=257	28 kDa	7	2	2	2	0	2	3	0	0	0	0	0	0	0	2	0	2	0	0
AT5G51110.1	| Symbols: | Transcriptional coactivator/pterin dehydratase | chr5:20778316-20779380 REVERSE LENGTH=220	24 kDa	7	2	0	0	7	0	0	0	0	0	2	0	0	0	0	0	0	0	0
AT3G56650.1	| Symbols: | Mog1/PsbP/DUF1795-like photosystem II reaction center PsbP family protein | chr3:20984807-20985913 FORWARD LENGTH=262	29 kDa	7	1	0	0	1	0	0	3	3	0	1	0	0	0	0	0	0	0	0
AT1G27970.1	| Symbols: NTF2B | nuclear transport factor 2B | chr1:9746921-9747787 FORWARD LENGTH=126	14 kDa	7	1	0	0	4	2	0	0	1	0	0	1	0	0	0	0	0	0	0
AT1G06950.1	| Symbols: ATTIC110, TIC110 | translocon at the inner envelope membrane of chloroplasts 110 | chr1:2130303-2135563 REVERSE LENGTH=1016	112 kDa	7	0	0	2	2	2	0	1	0	0	0	0	0	0	0	0	0	0	0
AT1G09340.1	| Symbols: CRB, CSP41B, HIP1.3 | chloroplast RNA binding | chr1:3015473-3018035 FORWARD LENGTH=378	43 kDa	7	0	0	2	3	2	0	0	0	0	0	0	0	0	0	0	0	0	0
AT3G14415.1	| Symbols: | Aldolase-type TIM barrel family protein | chr3:4818667-4820748 FORWARD LENGTH=367	40 kDa	7	0	0	2	3	2	0	0	0	0	0	0	0	0	0	0	0	0	0
AT2G39730.2	| Symbols: RCA | rubisco activase | chr2:16571046-16573345 REVERSE LENGTH=446	49 kDa	7	0	0	0	4	0	1	2	0	0	0	0	0	0	0	0	0	0	0
AT4G02520.1	| Symbols: ATGSTF2, ATPM24.1, ATPM24, GST2, GSTF2 | glutathione S-transferase PHI 2 | chr4:1110673-1111531 REVERSE LENGTH=212	24 kDa	7	0	0	7	0	0	0	0	0	0	0	0	0	0	0	0	0	0	0
AT5G13450.1	| Symbols: ATP5 | delta subunit of Mt ATP synthase | chr5:4310558-4311941 REVERSE LENGTH=238	26 kDa	7	0	0	0	3	0	2	0	2	0	0	0	0	0	0	0	0	0	0
AT5G51550.1	| Symbols: EXL3 | EXORDIUM like 3 | chr5:20939793-20940806 REVERSE LENGTH=337	37 kDa	7	0	0	2	2	0	1	2	0	0	0	0	0	0	0	0	0	0	0
AT1G67700.3	| Symbols: | unknown protein; FUNCTIONS IN: molecular_function unknown; INVOLVED IN: biological_process unknown; EXPRESSED IN: 22 plant structures; EXPRESSED DURING: 13 growth stages. | chr1:25374295-25375716 FORWARD LENGTH=229	26 kDa	7	0	0	2	1	0	2	2	0	0	0	0	0	0	0	0	0	0	0
AT3G25770.1	| Symbols: AOC2 | allene oxide cyclase 2 | chr3:9406975-9407839 FORWARD LENGTH=253	28 kDa	7	0	0	0	4	2	0	0	1	0	0	0	0	0	0	0	0	0	0
AT1G08480.1	| Symbols: | unknown protein; FUNCTIONS IN: molecular_function unknown; INVOLVED IN: biological_process unknown; LOCATED IN: mitochondrion, plasma membrane, plastid, vacuole; EXPRESSED IN: 27 plant structures; EXPRESSED DURING: 15 growth stages; Has 39 Blast hits to 39 proteins in 13 species: Archae - 0; Bacteria - 0; Metazoa - 0; Fungi - 0; Plants - 39; Viruses - 0; Other Eukaryotes - 0 (source:…	16 kDa	7	0	0	0	0	2	0	2	3	0	0	0	0	0	0	0	0	0	0
AT5G40190.1	| Symbols: | RNA ligase/cyclic nucleotide phosphodiesterase family protein | chr5:16069298-16069849 REVERSE LENGTH=183	21 kDa	7	0	0	1	2	4	0	0	0	0	0	0	0	0	0	0	0	0	0
AT2G31570.1	| Symbols: ATGPX2, GPX2 | glutathione peroxidase 2 | chr2:13438211-13439775 REVERSE LENGTH=169	19 kDa	7	0	0	0	6	0	0	1	0	0	0	0	0	0	0	0	0	0	0
AT4G29670.1	| Symbols: ACHT2 | atypical CYS HIS rich thioredoxin 2 | chr4:14535772-14537108 REVERSE LENGTH=235	26 kDa	7	0	0	0	7	0	0	0	0	0	0	0	0	0	0	0	0	0	0
AT1G72930.1	| Symbols: TIR | toll/interleukin-1 receptor-like | chr1:27439476-27440147 FORWARD LENGTH=176	20 kDa	7	0	0	2	5	0	0	0	0	0	0	0	0	0	0	0	0	0	0
AT3G07480.1	| Symbols: | 2Fe-2S ferredoxin-like superfamily protein | chr3:2389026-2389505 FORWARD LENGTH=159	18 kDa	7	0	0	0	4	0	0	3	0	0	0	0	0	0	0	0	0	0	0
AT5G46430.1	| Symbols: | Ribosomal protein L32e | chr5:18833429-18834409 FORWARD LENGTH=133	15 kDa	6	13	2	4	0	2	0	0	0	6	0	0	6	1	0	2	0	0	0
AT2G14110.1	| Symbols: | Haloacid dehalogenase-like hydrolase (HAD) superfamily protein | chr2:5952005-5953002 FORWARD LENGTH=190	22 kDa	6	9	5	0	0	1	0	3	2	0	2	0	0	7	0	0	3	2	0
AT3G43980.1	| Symbols: | Ribosomal protein S14p/S29e family protein | chr3:15778555-15779235 REVERSE LENGTH=56	6 kDa	6	8	4	1	0	0	5	0	0	5	0	0	3	0	0	4	0	0	0
AT3G23490.1	| Symbols: CYN | cyanase | chr3:8423238-8424415 REVERSE LENGTH=168	19 kDa	6	8	2	1	0	0	2	2	1	2	0	1	5	0	0	2	0	0	0
AT5G02560.2	| Symbols: HTA12 | histone H2A 12 | chr5:575437-576456 FORWARD LENGTH=177	19 kDa	6	5	2	4	0	0	2	0	0	1	0	0	4	0	0	2	0	0	0
AT3G28900.1	| Symbols: | Ribosomal protein L34e superfamily protein | chr3:10902864-10904415 REVERSE LENGTH=120	14 kDa	6	3	2	2	0	2	2	0	0	1	0	0	2	0	0	2	0	0	0
AT2G30620.1	| Symbols: | winged-helix DNA-binding transcription factor family protein | chr2:13045360-13046267 FORWARD LENGTH=273	28 kDa	6	3	1	1	0	0	3	2	0	1	0	0	2	0	0	1	0	0	0
AT1G72370.1	| Symbols: P40, AP40, RP40, RPSAA | 40s ribosomal protein SA | chr1:27243148-27244842 REVERSE LENGTH=298	32 kDa	6	2	1	0	1	2	0	2	1	1	0	0	1	0	0	1	0	0	0
AT1G19570.2	| Symbols: DHAR1, ATDHAR1, DHAR5 | dehydroascorbate reductase | chr1:6773462-6774413 REVERSE LENGTH=212	23 kDa	6	2	0	0	0	2	0	0	4	0	0	0	0	1	1	0	0	0	0
AT4G08520.1	| Symbols: | SNARE-like superfamily protein | chr4:5417887-5420295 FORWARD LENGTH=181	20 kDa	6	2	0	1	4	0	1	0	0	0	0	0	2	0	0	0	0	0	0
AT4G29350.1	| Symbols: PFN2, PRO2, PRF2 | profilin 2 | chr4:14450135-14451119 FORWARD LENGTH=131	14 kDa	6	2	0	0	0	4	0	2	0	0	2	0	0	0	0	0	0	0	0
AT5G07020.1	| Symbols: | proline-rich family protein | chr5:2180669-2182284 REVERSE LENGTH=235	24 kDa	6	1	2	0	2	0	1	2	1	0	0	0	1	0	0	2	0	0	0
ATCG01020.1	| Symbols: RPL32 | ribosomal protein L32 | chrC:113449-113607 FORWARD LENGTH=52	6 kDa	6	1	2	3	0	0	3	0	0	1	0	0	0	0	0	2	0	0	0
AT5G10860.1	| Symbols: | Cystathionine beta-synthase (CBS) family protein | chr5:3429173-3430142 REVERSE LENGTH=206	23 kDa	6	1	0	0	3	0	0	0	3	0	1	0	0	0	0	0	0	0	0
AT5G42765.1	| Symbols: | INVOLVED IN: biological_process unknown; LOCATED IN: thylakoid, chloroplast thylakoid membrane, chloroplast; EXPRESSED IN: 22 plant structures; EXPRESSED DURING: 13 growth stages; CONTAINS InterPro DOMAIN/s: Twin-arginine translocation pathway, signal sequence (InterPro:IPR006311); Has 30201 Blast hits to 17322 proteins in 780 species: Archae - 12; Bacteria - 1396; Metazoa - 17338; F…	25 kDa	6	1	0	3	3	0	0	0	0	0	0	0	1	0	0	0	0	0	0
AT3G47810.1	| Symbols: MAG1, VPS29, ATVPS29 | Calcineurin-like metallo-phosphoesterase superfamily protein | chr3:17637256-17639017 REVERSE LENGTH=190	21 kDa	6	1	0	0	2	0	1	2	1	0	0	0	1	0	0	0	0	0	0
AT3G05590.1	| Symbols: RPL18 | ribosomal protein L18 | chr3:1621511-1622775 FORWARD LENGTH=187	21 kDa	6	0	2	3	1	0	2	0	0	0	0	0	0	0	0	2	0	0	0
AT3G60750.2	| Symbols: | Transketolase | chr3:22454004-22456824 FORWARD LENGTH=740	80 kDa	6	0	0	0	4	2	0	0	0	0	0	0	0	0	0	0	0	0	0
AT5G50920.1	| Symbols: CLPC, ATHSP93-V, HSP93-V, DCA1, CLPC1 | CLPC homologue 1 | chr5:20715710-20719800 REVERSE LENGTH=929	?	6	0	0	2	0	2	2	0	0	0	0	0	0	0	0	0	0	0	0
AT2G41840.1	| Symbols: | Ribosomal protein S5 family protein | chr2:17460016-17461398 REVERSE LENGTH=285	31 kDa	6	0	0	3	2	0	0	1	0	0	0	0	0	0	0	0	0	0	0
AT2G31610.1	| Symbols: | Ribosomal protein S3 family protein | chr2:13450384-13451669 FORWARD LENGTH=250	28 kDa	6	0	0	0	4	0	0	2	0	0	0	0	0	0	0	0	0	0	0
AT1G45201.1	| Symbols: ATTLL1, TLL1 | triacylglycerol lipase-like 1 | chr1:17123889-17128462 FORWARD LENGTH=479	55 kDa	6	0	0	0	2	0	0	1	3	0	0	0	0	0	0	0	0	0	0
AT2G45960.3	| Symbols: PIP1B, TMP-A, ATHH2, PIP1;2 | plasma membrane intrinsic protein 1B | chr2:18910450-18911744 FORWARD LENGTH=301	32 kDa	6	0	0	0	2	1	0	2	1	0	0	0	0	0	0	0	0	0	0
AT4G35100.1	| Symbols: PIP3, PIP3A, PIP2;7, SIMIP | plasma membrane intrinsic protein 3 | chr4:16708672-16709958 FORWARD LENGTH=280	30 kDa	6	0	0	0	2	2	0	2	0	0	0	0	0	0	0	0	0	0	0
AT1G27450.1	| Symbols: APT1, ATAPT1 | adenine phosphoribosyl transferase 1 | chr1:9532042-9533807 FORWARD LENGTH=243	26 kDa	6	0	0	0	3	0	1	2	0	0	0	0	0	0	0	0	0	0	0
AT1G19150.1	| Symbols: LHCA6, LHCA2*1 | photosystem I light harvesting complex gene 6 | chr1:6612806-6613799 FORWARD LENGTH=270	30 kDa	6	0	0	0	4	0	0	0	2	0	0	0	0	0	0	0	0	0	0
AT2G39850.1	| Symbols: | Subtilisin-like serine endopeptidase family protein | chr2:16630626-16634100 FORWARD LENGTH=775	88 kDa	6	0	0	0	0	0	0	2	4	0	0	0	0	0	0	0	0	0	0
AT2G35790.1	| Symbols: | unknown protein; CONTAINS InterPro DOMAIN/s: Protein of unknown function DUF1301 (InterPro:IPR009724); Has 116 Blast hits to 116 proteins in 49 species: Archae - 0; Bacteria - 0; Metazoa - 53; Fungi - 6; Plants - 49; Viruses - 0; Other Eukaryotes - 8 (source: NCBI BLink). | chr2:15040735-15041976 FORWARD LENGTH=238	26 kDa	6	0	0	0	5	0	1	0	0	0	0	0	0	0	0	0	0	0	0
AT5G06690.1	| Symbols: WCRKC1 | WCRKC thioredoxin 1 | chr5:2060651-2061956 REVERSE LENGTH=210	25 kDa	6	0	0	0	0	0	0	4	2	0	0	0	0	0	0	0	0	0	0
AT2G42770.1	| Symbols: | Peroxisomal membrane 22 kDa (Mpv17/PMP22) family protein | chr2:17798635-17799927 REVERSE LENGTH=232	26 kDa	6	0	0	3	0	2	0	0	1	0	0	0	0	0	0	0	0	0	0
AT3G46000.1	| Symbols: ADF2 | actin depolymerizing factor 2 | chr3:16907743-16908822 REVERSE LENGTH=137	16 kDa	6	0	0	0	5	0	0	1	0	0	0	0	0	0	0	0	0	0	0
AT1G79390.1	| Symbols: | unknown protein; Has 30201 Blast hits to 17322 proteins in 780 species: Archae - 12; Bacteria - 1396; Metazoa - 17338; Fungi - 3422; Plants - 5037; Viruses - 0; Other Eukaryotes - 2996 (source: NCBI BLink). | chr1:29863465-29864276 REVERSE LENGTH=126	15 kDa	6	0	0	0	4	2	0	0	0	0	0	0	0	0	0	0	0	0	0
AT2G17380.1	| Symbols: AP19 | associated protein 19 | chr2:7553122-7554887 FORWARD LENGTH=161	19 kDa	6	0	0	0	2	2	0	2	0	0	0	0	0	0	0	0	0	0	0
AT1G78870.1	| Symbols: UBC35, UBC13A | ubiquitin-conjugating enzyme 35 | chr1:29650589-29652203 FORWARD LENGTH=154	17 kDa	6	0	0	0	6	0	0	0	0	0	0	0	0	0	0	0	0	0	0
AT4G27130.1	| Symbols: | Translation initiation factor SUI1 family protein | chr4:13604814-13605525 REVERSE LENGTH=113	13 kDa	6	0	0	0	3	0	0	3	0	0	0	0	0	0	0	0	0	0	0
AT5G07190.2	| Symbols: ATS3 | seed gene 3 | chr5:2237783-2238488 FORWARD LENGTH=185	20 kDa	6	0	0	6	0	0	0	0	0	0	0	0	0	0	0	0	0	0	0
AT5G48810.1	| Symbols: ATB5-B, B5 #3, ATCB5-D, CB5-D | cytochrome B5 isoform D | chr5:19789249-19790180 REVERSE LENGTH=140	15 kDa	5	12	3	0	2	0	3	0	0	0	0	0	12	0	0	3	0	0	0
AT5G47700.1	| Symbols: | 60S acidic ribosomal protein family | chr5:19328019-19328724 REVERSE LENGTH=113	11 kDa	5	10	0	3	0	0	2	0	0	2	0	0	8	0	0	0	0	0	0
AT3G52230.1	| Symbols: | unknown protein; FUNCTIONS IN: molecular_function unknown; INVOLVED IN: biological_process unknown; LOCATED IN: chloroplast outer membrane, chloroplast thylakoid membrane, chloroplast, chloroplast envelope; EXPRESSED IN: 24 plant structures; EXPRESSED DURING: 13 growth stages; Has 29 Blast hits to 29 proteins in 12 species: Archae - 0; Bacteria - 0; Metazoa - 3; Fungi - 0; Plants - 2…	16 kDa	5	8	2	1	2	0	2	0	0	3	0	0	5	0	0	2	0	0	0
AT1G15930.1	| Symbols: | Ribosomal protein L7Ae/L30e/S12e/Gadd45 family protein | chr1:5471702-5472741 FORWARD LENGTH=144	15 kDa	5	7	1	5	0	0	0	0	0	1	0	0	6	0	0	1	0	0	0
AT5G63310.1	| Symbols: NDPK2, NDPK1A, NDPK IA IA, NDPK IA, ATNDPK2 | nucleoside diphosphate kinase 2 | chr5:25372122-25373838 REVERSE LENGTH=231	26 kDa	5	6	2	0	0	1	2	1	1	0	1	1	4	0	0	2	0	0	0
AT3G01390.1	| Symbols: VMA10, AVMA10 | vacuolar membrane ATPase 10 | chr3:150265-150922 REVERSE LENGTH=110	12 kDa	5	6	1	0	5	0	0	0	0	2	0	0	4	0	0	1	0	0	0
AT2G37230.1	| Symbols: | Tetratricopeptide repeat (TPR)-like superfamily protein | chr2:15637177-15639450 REVERSE LENGTH=757	86 kDa	5	5	2	2	2	0	0	1	0	2	0	1	0	1	1	2	0	0	0
AT4G40030.2	| Symbols: | Histone superfamily protein | chr4:18555840-18556827 REVERSE LENGTH=164	19 kDa	5	4	2	3	0	0	2	0	0	3	0	0	1	0	0	2	0	0	0
AT1G20693.1	| Symbols: HMGB2, HMG BETA 1, NFD2, NFD02 | high mobility group B2 | chr1:7177282-7178487 FORWARD LENGTH=144	16 kDa	5	3	2	2	0	0	3	0	0	1	0	0	2	0	0	2	0	0	0
AT5G66420.2	| Symbols: | LOCATED IN: cellular_component unknown; EXPRESSED IN: 23 plant structures; EXPRESSED DURING: 13 growth stages; CONTAINS InterPro DOMAIN/s: Uncharacterised conserved protein UCP033271 (InterPro:IPR008322), TIM-barrel signal transduction protein, predicted (InterPro:IPR009215); Has 1232 Blast hits to 1230 proteins in 311 species: Archae - 18; Bacteria - 959; Metazoa - 1; Fungi - 84; Pl…	81 kDa	5	3	1	0	0	2	1	2	0	0	1	0	0	2	0	0	1	0	0
AT5G58710.1	| Symbols: ROC7 | rotamase CYP 7 | chr5:23717840-23719495 FORWARD LENGTH=204	22 kDa	5	3	1	1	3	0	0	1	0	0	1	0	2	0	0	1	0	0	0
AT2G18040.1	| Symbols: PIN1AT | peptidylprolyl cis/trans isomerase, NIMA-interacting 1 | chr2:7842346-7843537 FORWARD LENGTH=119	13 kDa	5	3	0	0	4	0	0	1	0	0	2	1	0	0	0	0	0	0	0
AT4G20260.1	| Symbols: ATPCAP1, PCAP1 | plasma-membrane associated cation-binding protein 1 | chr4:10941593-10943227 FORWARD LENGTH=225	25 kDa	5	2	0	0	0	0	3	2	0	0	0	0	2	0	0	0	0	0	0
AT1G15270.1	| Symbols: | Translation machinery associated TMA7 | chr1:5250833-5252020 REVERSE LENGTH=64	7 kDa	5	2	0	0	0	0	4	1	0	2	0	0	0	0	0	0	0	0	0
AT3G56490.1	| Symbols: HIT3, HINT1 | HIS triad family protein 3 | chr3:20941532-20943129 FORWARD LENGTH=147	16 kDa	5	1	0	0	4	0	0	1	0	0	0	0	1	0	0	0	0	0	0
AT3G61870.1	| Symbols: | unknown protein; FUNCTIONS IN: molecular_function unknown; INVOLVED IN: biological_process unknown; LOCATED IN: chloroplast, chloroplast inner membrane, chloroplast envelope; EXPRESSED IN: 23 plant structures; EXPRESSED DURING: 14 growth stages; Has 200 Blast hits to 200 proteins in 73 species: Archae - 0; Bacteria - 112; Metazoa - 0; Fungi - 0; Plants - 53; Viruses - 0; Other Eukary…	30 kDa	5	1	0	0	3	0	2	0	0	0	0	0	0	0	1	0	0	0	0
AT2G18660.1	| Symbols: PNP-A | plant natriuretic peptide A | chr2:8091032-8091644 REVERSE LENGTH=130	15 kDa	5	1	0	2	0	0	3	0	0	1	0	0	0	0	0	0	0	0	0
AT5G52960.1	| Symbols: | unknown protein; FUNCTIONS IN: molecular_function unknown; INVOLVED IN: biological_process unknown; LOCATED IN: chloroplast; EXPRESSED IN: 23 plant structures; EXPRESSED DURING: 13 growth stages; CONTAINS InterPro DOMAIN/s: Protein of unknown function DUF3143 (InterPro:IPR021489); Has 1807 Blast hits to 1807 proteins in 277 species: Archae - 0; Bacteria - 0; Metazoa - 736; Fungi - 34…	19 kDa	5	1	0	0	3	0	0	2	0	0	1	0	0	0	0	0	0	0	0
AT2G34160.1	| Symbols: | Alba DNA/RNA-binding protein | chr2:14426283-14427220 FORWARD LENGTH=130	15 kDa	5	0	2	2	1	0	0	2	0	0	0	0	0	0	0	0	2	0	0
AT5G14740.2	| Symbols: CA2, CA18, BETA CA2 | carbonic anhydrase 2 | chr5:4760536-4762382 FORWARD LENGTH=259	28 kDa	5	0	0	0	3	2	0	0	0	0	0	0	0	0	0	0	0	0	0
AT5G23060.1	| Symbols: CaS | calcium sensing receptor | chr5:7736760-7738412 REVERSE LENGTH=387	41 kDa	5	0	0	0	4	0	0	1	0	0	0	0	0	0	0	0	0	0	0
AT5G50850.1	| Symbols: MAB1 | Transketolase family protein | chr5:20689671-20692976 FORWARD LENGTH=363	39 kDa	5	0	0	2	3	0	0	0	0	0	0	0	0	0	0	0	0	0	0
AT2G27530.1	| Symbols: PGY1 | Ribosomal protein L1p/L10e family | chr2:11763443-11764570 REVERSE LENGTH=216	24 kDa	5	0	0	0	3	1	0	1	0	0	0	0	0	0	0	0	0	0	0
AT2G10940.1	| Symbols: | Bifunctional inhibitor/lipid-transfer protein/seed storage 2S albumin superfamily protein | chr2:4311160-4312035 REVERSE LENGTH=291	30 kDa	5	0	0	2	0	0	0	2	1	0	0	0	0	0	0	0	0	0	0
AT1G29930.1	| Symbols: CAB1, AB140, CAB140, LHCB1.3 | chlorophyll A/B binding protein 1 | chr1:10478071-10478874 FORWARD LENGTH=267	28 kDa	5	0	0	0	3	0	2	0	0	0	0	0	0	0	0	0	0	0	0
AT3G14110.1	| Symbols: FLU | Tetratricopeptide repeat (TPR)-like superfamily protein | chr3:4676222-4677602 REVERSE LENGTH=316	35 kDa	5	0	0	0	4	0	0	0	1	0	0	0	0	0	0	0	0	0	0
AT2G20920.1	| Symbols: | Protein of unknown function (DUF3353) | chr2:8998728-8999789 FORWARD LENGTH=287	30 kDa	5	0	0	0	2	0	2	1	0	0	0	0	0	0	0	0	0	0	0
AT3G23450.1	| Symbols: | unknown protein; FUNCTIONS IN: molecular_function unknown; INVOLVED IN: biological_process unknown; LOCATED IN: endomembrane system; EXPRESSED IN: 14 plant structures; EXPRESSED DURING: 8 growth stages; Has 694543 Blast hits to 47111 p	?	5	0	0	0	0	0	3	2	0	0	0	0	0	0	0	0	0	0	0
AT5G38660.1	| Symbols: APE1 | acclimation of photosynthesis to environment | chr5:15473285-15475497 REVERSE LENGTH=286	31 kDa	5	0	0	1	3	0	1	0	0	0	0	0	0	0	0	0	0	0	0
AT5G18460.1	| Symbols: | Protein of Unknown Function (DUF239) | chr5:6123205-6126505 FORWARD LENGTH=430	48 kDa	5	0	0	0	3	2	0	0	0	0	0	0	0	0	0	0	0	0	0
AT1G70760.1	| Symbols: CRR23 | inorganic carbon transport protein-related | chr1:26687267-26688201 FORWARD LENGTH=191	22 kDa	5	0	0	0	2	1	1	1	0	0	0	0	0	0	0	0	0	0	0
AT1G21720.1	| Symbols: PBC1 | proteasome beta subunit C1 | chr1:7626394-7628070 FORWARD LENGTH=204	23 kDa	5	0	0	0	2	2	0	1	0	0	0	0	0	0	0	0	0	0	0
AT5G51010.1	| Symbols: | Rubredoxin-like superfamily protein | chr5:20744615-20745344 FORWARD LENGTH=154	17 kDa	5	0	0	1	3	0	1	0	0	0	0	0	0	0	0	0	0	0	0
AT3G51510.1	| Symbols: | unknown protein; FUNCTIONS IN: molecular_function unknown; INVOLVED IN: biological_process unknown; LOCATED IN: chloroplast thylakoid membrane, chloroplast; EXPRESSED IN: 22 plant structures; EXPRESSED DURING: 13 growth stages; Has 42 Blast hits to 42 proteins in 19 species: Archae - 0; Bacteria - 0; Metazoa - 0; Fungi - 0; Plants - 40; Viruses - 0; Other Eukaryotes - 2 (source: NCBI…	20 kDa	5	0	0	3	1	0	0	0	1	0	0	0	0	0	0	0	0	0	0
AT1G14880.1	| Symbols: PCR1 | PLANT CADMIUM RESISTANCE 1 | chr1:5132791-5133663 REVERSE LENGTH=151	17 kDa	5	0	0	5	0	0	0	0	0	0	0	0	0	0	0	0	0	0	0
AT1G76405.2	AT1G76405.2	?	5	0	0	3	2	0	0	0	0	0	0	0	0	0	0	0	0	0	0
AT4G35060.1	| Symbols: HIPP25 | Heavy metal transport/detoxification superfamily protein | chr4:16685874-16686419 REVERSE LENGTH=153	17 kDa	5	0	0	0	0	0	0	4	1	0	0	0	0	0	0	0	0	0	0
AT5G20935.1	| Symbols: | unknown protein; CONTAINS InterPro DOMAIN/s: Protein of unknown function DUF3148 (InterPro:IPR021495); Has 30201 Blast hits to 17322 proteins in 780 species: Archae - 12; Bacteria - 1396; Metazoa - 17338; Fungi - 3422; Plants - 5037; Viruses - 0; Other Eukaryotes - 2996 (source: NCBI BLink). | chr5:7103487-7103945 FORWARD LENGTH=108	12 kDa	5	0	0	0	4	0	0	1	0	0	0	0	0	0	0	0	0	0	0
AT3G56010.1	| Symbols: | unknown protein; FUNCTIONS IN: molecular_function unknown; INVOLVED IN: biological_process unknown; LOCATED IN: chloroplast thylakoid membrane; EXPRESSED IN: 22 plant structures; EXPRESSED DURING: 13 growth stages; Has 25 Blast hits to 25 proteins in 12 species: Archae - 0; Bacteria - 0; Metazoa - 0; Fungi - 0; Plants - 25; Viruses - 0; Other Eukaryotes - 0 (source: NCBI BLink). | ch…	22 kDa	5	0	0	0	5	0	0	0	0	0	0	0	0	0	0	0	0	0	0
AT4G27140.1	| Symbols: SESA1, AT2S1 | seed storage albumin 1 | chr4:13607363-13607857 FORWARD LENGTH=164	19 kDa	5	0	0	5	0	0	0	0	0	0	0	0	0	0	0	0	0	0	0
AT1G12240.1	| Symbols: ATBETAFRUCT4, VAC-INV | Glycosyl hydrolases family 32 protein | chr1:4153699-4157457 FORWARD LENGTH=664	74 kDa	5	0	0	0	3	0	0	2	0	0	0	0	0	0	0	0	0	0	0
AT2G27290.1	| Symbols: | Protein of unknown function (DUF1279) | chr2:11678586-11679765 REVERSE LENGTH=201	22 kDa	5	0	0	0	5	0	0	0	0	0	0	0	0	0	0	0	0	0	0
AT5G54740.1	| Symbols: SESA5 | seed storage albumin 5 | chr5:22238640-22239137 REVERSE LENGTH=165	19 kDa	5	0	0	5	0	0	0	0	0	0	0	0	0	0	0	0	0	0	0
AT2G09990.1	| Symbols: | Ribosomal protein S5 domain 2-like superfamily protein | chr2:3781442-3781882 FORWARD LENGTH=146	17 kDa	5	0	0	4	0	1	0	0	0	0	0	0	0	0	0	0	0	0	0
AT3G04720.1	| Symbols: PR4, HEL, PR-4 | pathogenesis-related 4 | chr3:1285691-1286531 REVERSE LENGTH=212	23 kDa	4	8	0	0	0	0	0	0	4	0	0	0	0	4	4	0	0	0	0
AT1G04630.1	| Symbols: MEE4 | GRIM-19 protein | chr1:1289921-1290986 REVERSE LENGTH=143	16 kDa	4	7	0	0	4	0	0	0	0	2	0	0	5	0	0	0	0	0	0
AT5G47890.1	| Symbols: | NADH-ubiquinone oxidoreductase B8 subunit, putative | chr5:19388806-19390409 FORWARD LENGTH=97	11 kDa	4	6	0	0	1	0	2	1	0	0	0	0	6	0	0	0	0	0	0
AT3G54560.1	| Symbols: HTA11 | histone H2A 11 | chr3:20196532-20197466 FORWARD LENGTH=136	15 kDa	4	5	2	2	0	0	2	0	0	2	0	0	3	0	0	2	0	0	0
AT1G42960.1	| Symbols: | expressed protein localized to the inner membrane of the chloroplast. | chr1:16125863-16127080 FORWARD LENGTH=168	18 kDa	4	5	2	2	2	0	0	0	0	0	0	0	5	0	0	2	0	0	0
AT5G47210.1	| Symbols: | Hyaluronan / mRNA binding family | chr5:19169222-19171012 REVERSE LENGTH=357	38 kDa	4	5	0	0	0	0	3	1	0	1	0	0	4	0	0	0	0	0	0
AT1G16890.2	| Symbols: UBC36, UBC13B | ubiquitin-conjugating enzyme 36 | chr1:5776550-5778327 REVERSE LENGTH=153	17 kDa	4	5	0	0	2	1	0	1	0	0	0	0	5	0	0	0	0	0	0
AT4G01900.1	| Symbols: PII, GLB1 | GLNB1 homolog | chr4:821736-823294 FORWARD LENGTH=196	21 kDa	4	4	2	1	0	2	0	1	0	0	0	0	4	0	0	2	0	0	0
AT5G12140.1	| Symbols: ATCYS1, CYS1 | cystatin-1 | chr5:3923295-3923936 REVERSE LENGTH=101	11 kDa	4	4	0	0	2	2	0	0	0	0	0	0	4	0	0	0	0	0	0
AT5G14910.1	| Symbols: | Heavy metal transport/detoxification superfamily protein | chr5:4823815-4825196 FORWARD LENGTH=178	19 kDa	4	3	2	0	0	0	4	0	0	0	0	1	2	0	0	2	0	0	0
AT4G21860.1	| Symbols: MSRB2 | methionine sulfoxide reductase B 2 | chr4:11600238-11601507 REVERSE LENGTH=202	22 kDa	4	3	0	0	2	0	0	2	0	0	2	0	0	1	0	0	0	0	0
AT2G24090.1	| Symbols: | Ribosomal protein L35 | chr2:10242038-10243416 FORWARD LENGTH=145	16 kDa	4	2	2	4	0	0	0	0	0	1	0	0	1	0	0	2	0	0	0
AT4G38680.1	| Symbols: GRP2, CSDP2, CSP2, ATCSP2 | glycine rich protein 2 | chr4:18072240-18072851 REVERSE LENGTH=203	19 kDa	4	2	1	0	1	2	0	1	0	0	0	0	0	2	0	0	1	0	0
AT1G26880.1	| Symbols: | Ribosomal protein L34e superfamily protein | chr1:9315640-9316681 REVERSE LENGTH=120	14 kDa	4	2	1	1	0	0	3	0	0	1	0	0	1	0	0	1	0	0	0
AT3G60770.1	| Symbols: | Ribosomal protein S13/S15 | chr3:22460525-22461656 REVERSE LENGTH=151	17 kDa	4	2	1	1	1	1	1	0	0	1	0	0	1	0	0	1	0	0	0
AT3G25760.1	| Symbols: AOC1, ERD12 | allene oxide cyclase 1 | chr3:9403972-9405105 FORWARD LENGTH=254	28 kDa	4	1	0	0	1	2	0	0	1	0	0	0	0	1	0	0	0	0	0
AT4G11600.1	| Symbols: ATGPX6, PHGPX, LSC803, GPX6 | glutathione peroxidase 6 | chr4:7010021-7011330 REVERSE LENGTH=232	26 kDa	4	1	0	0	1	0	0	1	2	0	0	0	0	1	0	0	0	0	0
AT4G13500.1	| Symbols: | unknown protein; FUNCTIONS IN: molecular_function unknown; INVOLVED IN: biological_process unknown; LOCATED IN: chloroplast; BEST Arabidopsis thaliana protein match is: unknown protein (TAIR:AT2G05310.1); Has 50 Blast hits to 50 protei	?	4	1	0	0	2	0	1	0	1	1	0	0	0	0	0	0	0	0	0
AT1G52220.1	| Symbols: | FUNCTIONS IN: molecular_function unknown; INVOLVED IN: biological_process unknown; LOCATED IN: chloroplast thylakoid membrane, chloroplast; EXPRESSED IN: 23 plant structures; EXPRESSED DURING: 13 growth stages; BEST Arabidopsis thaliana protein match is: photosystem I P subunit (TAIR:AT2G46820.2); Has 291 Blast hits to 291 proteins in 50 species: Archae - 0; Bacteria - 90; Metazoa - …	17 kDa	4	0	1	0	2	0	0	0	2	0	0	0	0	0	0	1	0	0	0
AT5G02500.1	| Symbols: HSC70-1, HSP70-1, AT-HSC70-1, HSC70 | heat shock cognate protein 70-1 | chr5:554055-556334 REVERSE LENGTH=651	71 kDa	4	0	0	4	0	0	0	0	0	0	0	0	0	0	0	0	0	0	0
AT3G20820.1	| Symbols: | Leucine-rich repeat (LRR) family protein | chr3:7280930-7282027 FORWARD LENGTH=365	40 kDa	4	0	0	2	0	0	0	0	2	0	0	0	0	0	0	0	0	0	0
AT1G74470.1	| Symbols: | Pyridine nucleotide-disulphide oxidoreductase family protein | chr1:27991248-27992845 FORWARD LENGTH=467	52 kDa	4	0	0	1	3	0	0	0	0	0	0	0	0	0	0	0	0	0	0
AT1G20010.1	| Symbols: TUB5 | tubulin beta-5 chain | chr1:6938033-6940481 REVERSE LENGTH=449	50 kDa	4	0	0	0	0	0	0	4	0	0	0	0	0	0	0	0	0	0	0
AT5G14780.1	| Symbols: FDH | formate dehydrogenase | chr5:4777043-4779190 FORWARD LENGTH=384	42 kDa	4	0	0	4	0	0	0	0	0	0	0	0	0	0	0	0	0	0	0
AT5G05010.1	| Symbols: | clathrin adaptor complexes medium subunit family protein | chr5:1477137-1479872 FORWARD LENGTH=527	58 kDa	4	0	0	0	2	0	0	2	0	0	0	0	0	0	0	0	0	0	0
AT5G46110.3	| Symbols: APE2, TPT | Glucose-6-phosphate/phosphate translocator-related | chr5:18697606-18700212 FORWARD LENGTH=399	43 kDa	4	0	0	0	0	0	0	0	4	0	0	0	0	0	0	0	0	0	0
AT5G25460.1	| Symbols: | Protein of unknown function, DUF642 | chr5:8863430-8865394 FORWARD LENGTH=369	40 kDa	4	0	0	0	2	0	0	0	2	0	0	0	0	0	0	0	0	0	0
AT3G60820.1	| Symbols: PBF1 | N-terminal nucleophile aminohydrolases (Ntn hydrolases) superfamily protein | chr3:22472038-22473809 REVERSE LENGTH=223	25 kDa	4	0	0	0	0	0	0	0	4	0	0	0	0	0	0	0	0	0	0
AT5G12950.1	| Symbols: | Putative glycosyl hydrolase of unknown function (DUF1680) | chr5:4093117-4096806 FORWARD LENGTH=861	96 kDa	4	0	0	0	3	0	0	1	0	0	0	0	0	0	0	0	0	0	0
AT4G25550.1	| Symbols: | Cleavage/polyadenylation specificity factor, 25kDa subunit | chr4:13048519-13050873 FORWARD LENGTH=200	23 kDa	4	0	0	0	2	0	1	1	0	0	0	0	0	0	0	0	0	0	0
AT1G72910.1	| Symbols: | Toll-Interleukin-Resistance (TIR) domain-containing protein | chr1:27435634-27436887 FORWARD LENGTH=380	43 kDa	4	0	0	2	2	0	0	0	0	0	0	0	0	0	0	0	0	0	0
AT5G48940.1	| Symbols: | Leucine-rich repeat transmembrane protein kinase family protein | chr5:19839785-19843744 FORWARD LENGTH=1135	124 kDa	4	0	0	0	2	0	0	1	1	0	0	0	0	0	0	0	0	0	0
AT1G12250.1	| Symbols: | Pentapeptide repeat-containing protein | chr1:4159287-4161269 FORWARD LENGTH=280	30 kDa	4	0	0	0	0	0	0	2	2	0	0	0	0	0	0	0	0	0	0
AT1G18060.1	| Symbols: | unknown protein; INVOLVED IN: biological_process unknown; LOCATED IN: chloroplast; EXPRESSED IN: 22 plant structures; EXPRESSED DURING: 13 growth stages; Has 74 Blast hits to 74 proteins in 29 species: Archae - 0; Bacteria - 19; Metazoa - 0; Fungi - 0; Plants - 49; Viruses - 0; Other Eukaryotes - 6 (source: NCBI BLink). | chr1:6212065-6213314 REVERSE LENGTH=226	25 kDa	4	0	0	0	4	0	0	0	0	0	0	0	0	0	0	0	0	0	0
AT2G43780.1	| Symbols: | unknown protein; Has 30 Blast hits to 30 proteins in 11 species: Archae - 0; Bacteria - 0; Metazoa - 0; Fungi - 0; Plants - 30; Viruses - 0; Other Eukaryotes - 0 (source: NCBI BLink). | chr2:18136444-18136647 REVERSE LENGTH=67	7 kDa	4	0	0	3	0	0	0	1	0	0	0	0	0	0	0	0	0	0	0
AT1G08830.1	| Symbols: CSD1 | copper/zinc superoxide dismutase 1 | chr1:2827700-2829053 FORWARD LENGTH=152	15 kDa	4	0	0	0	2	0	1	1	0	0	0	0	0	0	0	0	0	0	0
AT2G32650.1	| Symbols: | RmlC-like cupins superfamily protein | chr2:13851547-13851966 FORWARD LENGTH=139	16 kDa	4	0	0	0	2	0	2	0	0	0	0	0	0	0	0	0	0	0	0
AT1G64850.1	| Symbols: | Calcium-binding EF hand family protein | chr1:24096548-24097574 REVERSE LENGTH=162	?	4	0	0	0	1	0	0	1	2	0	0	0	0	0	0	0	0	0	0
AT3G44380.1	| Symbols: | Late embryogenesis abundant (LEA) hydroxyproline-rich glycoprotein family | chr3:16036254-16036814 REVERSE LENGTH=186	20 kDa	4	0	0	0	4	0	0	0	0	0	0	0	0	0	0	0	0	0	0
AT2G43540.1	| Symbols: | unknown protein; FUNCTIONS IN: molecular_function unknown; INVOLVED IN: N-terminal protein myristoylation; LOCATED IN: cellular_component unknown; EXPRESSED IN: 22 plant structures; EXPRESSED DURING: 13 growth stages; Has 27 Blast hits to 27 proteins in 12 species: Archae - 0; Bacteria - 0; Metazoa - 0; Fungi - 0; Plants - 27; Viruses - 0; Other Eukaryotes - 0 (source: NCBI BLink). |…	18 kDa	4	0	0	0	3	0	0	1	0	0	0	0	0	0	0	0	0	0	0
AT3G63540.1	| Symbols: | Mog1/PsbP/DUF1795-like photosystem II reaction center PsbP family protein | chr3:23459372-23459803 REVERSE LENGTH=143	16 kDa	4	0	0	2	2	0	0	0	0	0	0	0	0	0	0	0	0	0	0
AT2G43630.1	| Symbols: | FUNCTIONS IN: molecular_function unknown; INVOLVED IN: biological_process unknown; LOCATED IN: chloroplast thylakoid membrane, chloroplast, nucleus, chloroplast envelope; EXPRESSED IN: 22 plant structures; EXPRESSED DURING: 13 growth stages; BEST Arabidopsis thaliana protein match is: glycine-rich protein (TAIR:AT3G59640.2); Has 67 Blast hits to 67 proteins in 20 species: Archae - 0;…	31 kDa	4	0	0	0	2	0	0	0	2	0	0	0	0	0	0	0	0	0	0
AT3G32930.1	| Symbols: | unknown protein; FUNCTIONS IN: molecular_function unknown; INVOLVED IN: biological_process unknown; LOCATED IN: chloroplast envelope; EXPRESSED IN: 22 plant structures; EXPRESSED DURING: 13 growth stages; Has 57 Blast hits to 57 proteins in 11 species: Archae - 0; Bacteria - 0; Metazoa - 0; Fungi - 0; Plants - 57; Viruses - 0; Other Eukaryotes - 0 (source: NCBI BLink). | chr3:1348959…	27 kDa	4	0	0	0	4	0	0	0	0	0	0	0	0	0	0	0	0	0	0
AT3G17930.1	| Symbols: | unknown protein; FUNCTIONS IN: molecular_function unknown; INVOLVED IN: biological_process unknown; LOCATED IN: chloroplast thylakoid membrane; EXPRESSED IN: 22 plant structures; EXPRESSED DURING: 13 growth stages; CONTAINS InterPro DOMAIN/s: Protein of unknown function DUF3007 (InterPro:IPR021562); Has 236 Blast hits to 236 proteins in 83 species: Archae - 0; Bacteria - 117; Metazoa…	21 kDa	4	0	0	0	3	0	0	1	0	0	0	0	0	0	0	0	0	0	0
AT4G26670.1	| Symbols: | Mitochondrial import inner membrane translocase subunit Tim17/Tim22/Tim23 family protein | chr4:13452257-13453579 FORWARD LENGTH=210	22 kDa	4	0	0	3	0	0	1	0	0	0	0	0	0	0	0	0	0	0	0
AT2G37470.1	| Symbols: | Histone superfamily protein | chr2:15736832-15737248 FORWARD LENGTH=138	15 kDa	3	11	2	1	0	0	2	0	0	3	0	0	8	0	0	2	0	0	0
AT3G62820.1	| Symbols: | Plant invertase/pectin methylesterase inhibitor superfamily protein | chr3:23229782-23230366 FORWARD LENGTH=194	21 kDa	3	9	0	0	0	0	3	0	0	2	0	0	4	0	3	0	0	0	0
AT2G45640.1	| Symbols: SAP18, ATSAP18 | SIN3 associated polypeptide P18 | chr2:18799881-18801323 REVERSE LENGTH=152	17 kDa	3	7	2	0	0	0	3	0	0	2	0	0	5	0	0	2	0	0	0
AT5G67590.1	| Symbols: FRO1 | NADH-ubiquinone oxidoreductase-related | chr5:26958073-26959356 FORWARD LENGTH=154	17 kDa	3	7	0	0	1	0	2	0	0	1	0	0	6	0	0	0	0	0	0
AT4G39730.1	| Symbols: | Lipase/lipooxygenase, PLAT/LH2 family protein | chr4:18432950-18433581 FORWARD LENGTH=181	20 kDa	3	6	0	2	0	1	0	0	0	1	0	1	4	0	0	0	0	0	0
AT2G05620.1	| Symbols: PGR5 | proton gradient regulation 5 | chr2:2081204-2081687 REVERSE LENGTH=133	14 kDa	3	5	2	1	0	0	2	0	0	2	0	0	0	2	1	2	0	0	0
AT3G21180.1	| Symbols: ACA9, ATACA9 | autoinhibited Ca(2+)-ATPase 9 | chr3:7425770-7431941 FORWARD LENGTH=1086	119 kDa	3	4	1	2	0	0	0	0	1	0	4	0	0	0	0	1	0	0	0
AT3G53460.1	| Symbols: CP29 | chloroplast RNA-binding protein 29 | chr3:19819738-19821423 REVERSE LENGTH=342	36 kDa	3	3	0	0	0	0	2	1	0	0	0	0	3	0	0	0	0	0	0
ATCG00720.1	| Symbols: PETB | photosynthetic electron transfer B | chrC:74841-76292 FORWARD LENGTH=215	24 kDa	3	2	2	0	0	0	0	0	3	0	0	2	0	0	0	2	0	0	0
AT4G25100.1	| Symbols: FSD1, ATFSD1 | Fe superoxide dismutase 1 | chr4:12884649-12886501 REVERSE LENGTH=212	24 kDa	3	2	0	0	0	2	0	0	1	0	0	0	0	0	2	0	0	0	0
AT2G29960.1	| Symbols: CYP5, ATCYP5, CYP19-4 | cyclophilin 5 | chr2:12769183-12770528 REVERSE LENGTH=201	22 kDa	3	2	0	0	2	0	0	0	1	0	0	0	2	0	0	0	0	0	0
AT5G03370.1	| Symbols: | acylphosphatase family | chr5:825798-827020 REVERSE LENGTH=171	19 kDa	3	2	0	0	1	0	0	2	0	0	2	0	0	0	0	0	0	0	0
ATCG01070.1	| Symbols: NDHE | NADH-ubiquinone/plastoquinone oxidoreductase chain 4L | chrC:117804-118109 REVERSE LENGTH=101	11 kDa	3	2	0	0	2	1	0	0	0	2	0	0	0	0	0	0	0	0	0
AT5G17870.1	| Symbols: PSRP6 | plastid-specific 50S ribosomal protein 6 | chr5:5907817-5908137 FORWARD LENGTH=106	11 kDa	3	1	4	3	0	0	0	0	0	0	0	0	1	0	0	4	0	0	0
AT1G01170.1	| Symbols: | Protein of unknown function (DUF1138) | chr1:74105-74443 REVERSE LENGTH=83	9 kDa	3	1	1	1	0	0	2	0	0	0	0	0	1	0	0	1	0	0	0
AT1G43170.1	| Symbols: ARP1, emb2207, RPL3A, RP1 | ribosomal protein 1 | chr1:16266992-16268631 FORWARD LENGTH=389	45 kDa	3	1	0	0	0	2	0	1	0	0	0	1	0	0	0	0	0	0	0
AT2G42680.1	| Symbols: MBF1A, ATMBF1A | multiprotein bridging factor 1A | chr2:17774972-17776116 FORWARD LENGTH=142	16 kDa	3	1	0	0	0	0	0	3	0	0	0	0	1	0	0	0	0	0	0
AT5G64130.1	| Symbols: | cAMP-regulated phosphoprotein 19-related protein | chr5:25664547-25665339 REVERSE LENGTH=115	12 kDa	3	1	0	0	1	0	0	2	0	0	1	0	0	0	0	0	0	0	0
AT3G52560.1	| Symbols: UEV1D-4, MMZ4, UEV1D | ubiquitin E2 variant 1D-4 | chr3:19494678-19495954 REVERSE LENGTH=146	17 kDa	3	0	4	0	0	2	0	0	1	0	0	0	0	0	0	2	2	0	0
AT3G04790.1	| Symbols: | Ribose 5-phosphate isomerase, type A protein | chr3:1313365-1314195 FORWARD LENGTH=276	29 kDa	3	0	1	0	3	0	0	0	0	0	0	0	0	0	0	0	0	1	0
AT1G67785.1	| Symbols: | unknown protein; Has 30 Blast hits to 30 proteins in 12 species: Archae - 0; Bacteria - 0; Metazoa - 0; Fungi - 0; Plants - 30; Viruses - 0; Other Eukaryotes - 0 (source: NCBI BLink). | chr1:25416100-25416984 REVERSE LENGTH=63	8 kDa	3	0	1	1	2	0	0	0	0	0	0	0	0	0	0	1	0	0	0
AT3G53990.1	| Symbols: | Adenine nucleotide alpha hydrolases-like superfamily protein | chr3:19989658-19991019 REVERSE LENGTH=160	18 kDa	3	0	1	1	0	0	0	1	1	0	0	0	0	0	0	1	0	0	0
AT5G42270.1	| Symbols: VAR1, FTSH5 | FtsH extracellular protease family | chr5:16902659-16905102 FORWARD LENGTH=704	75 kDa	3	0	0	0	3	0	0	0	0	0	0	0	0	0	0	0	0	0	0
AT3G17390.1	| Symbols: MTO3, SAMS3, MAT4 | S-adenosylmethionine synthetase family protein | chr3:5952484-5953665 REVERSE LENGTH=393	43 kDa	3	0	0	0	2	0	0	1	0	0	0	0	0	0	0	0	0	0	0
AT5G54770.1	| Symbols: THI1, TZ, THI4 | thiazole biosynthetic enzyme, chloroplast (ARA6) (THI1) (THI4) | chr5:22246634-22247891 FORWARD LENGTH=349	37 kDa	3	0	0	0	3	0	0	0	0	0	0	0	0	0	0	0	0	0	0
AT2G13360.1	| Symbols: AGT, AGT1, SGAT | alanine:glyoxylate aminotransferase | chr2:5539417-5540902 REVERSE LENGTH=401	44 kDa	3	0	0	0	3	0	0	0	0	0	0	0	0	0	0	0	0	0	0
AT2G39800.1	| Symbols: P5CS1, ATP5CS | delta1-pyrroline-5-carboxylate synthase 1 | chr2:16598516-16602939 REVERSE LENGTH=717	78 kDa	3	0	0	0	2	0	0	1	0	0	0	0	0	0	0	0	0	0	0
AT1G09750.1	| Symbols: | Eukaryotic aspartyl protease family protein | chr1:3157541-3158960 FORWARD LENGTH=449	48 kDa	3	0	0	0	1	0	0	0	2	0	0	0	0	0	0	0	0	0	0
AT4G22890.1	| Symbols: PGR5-LIKE A | PGR5-LIKE A | chr4:12007157-12009175 FORWARD LENGTH=324	36 kDa	3	0	0	0	3	0	0	0	0	0	0	0	0	0	0	0	0	0	0
AT3G61820.1	| Symbols: | Eukaryotic aspartyl protease family protein | chr3:22880074-22881525 REVERSE LENGTH=483	51 kDa	3	0	0	0	0	1	0	2	0	0	0	0	0	0	0	0	0	0	0
AT1G03630.2	| Symbols: POR C, PORC | protochlorophyllide oxidoreductase C | chr1:907699-909245 FORWARD LENGTH=399	44 kDa	3	0	0	0	3	0	0	0	0	0	0	0	0	0	0	0	0	0	0
AT5G10360.1	| Symbols: EMB3010, RPS6B | Ribosomal protein S6e | chr5:3258734-3260142 REVERSE LENGTH=249	28 kDa	3	0	0	0	2	0	0	1	0	0	0	0	0	0	0	0	0	0	0
AT1G49970.1	| Symbols: CLPR1, NCLPP5, SVR2 | CLP protease proteolytic subunit 1 | chr1:18501936-18504462 REVERSE LENGTH=387	43 kDa	3	0	0	0	3	0	0	0	0	0	0	0	0	0	0	0	0	0	0
AT1G54520.1	| Symbols: | unknown protein; FUNCTIONS IN: molecular_function unknown; INVOLVED IN: biological_process unknown; LOCATED IN: chloroplast; EXPRESSED IN: 24 plant structures; EXPRESSED DURING: 15 growth stages; CONTAINS InterPro DOMAIN/s: Protein of unknown function DUF1517 (InterPro:IPR010903); Has 276 Blast hits to 275 proteins in 83 species: Archae - 0; Bacteria - 108; Metazoa - 6; Fungi - 0; Pl…	43 kDa	3	0	0	0	3	0	0	0	0	0	0	0	0	0	0	0	0	0	0
AT1G48610.1	| Symbols: | AT hook motif-containing protein | chr1:17971027-17972798 REVERSE LENGTH=212	22 kDa	3	0	0	0	0	0	3	0	0	0	0	0	0	0	0	0	0	0	0
AT3G46060.1	| Symbols: ARA3, ARA-3, ATRABE1C, ATRAB8A, RAB8A | RAB GTPase homolog 8A | chr3:16917908-16919740 FORWARD LENGTH=216	24 kDa	3	0	0	0	3	0	0	0	0	0	0	0	0	0	0	0	0	0	0
AT5G01730.1	| Symbols: WAVE3, ATSCAR4, SCAR4 | SCAR family protein 4 | chr5:273019-277561 REVERSE LENGTH=1170	129 kDa	3	0	0	2	0	1	0	0	0	0	0	0	0	0	0	0	0	0	0
AT5G12860.1	| Symbols: DiT1 | dicarboxylate transporter 1 | chr5:4059927-4061919 REVERSE LENGTH=557	59 kDa	3	0	0	0	2	0	0	1	0	0	0	0	0	0	0	0	0	0	0
ATMG00070.1	| Symbols: NAD9 | NADH dehydrogenase subunit 9 | chrM:23663-24235 REVERSE LENGTH=190	23 kDa	3	0	0	0	0	0	0	0	3	0	0	0	0	0	0	0	0	0	0
AT1G51100.1	| Symbols: | unknown protein; FUNCTIONS IN: molecular_function unknown; INVOLVED IN: biological_process unknown; LOCATED IN: chloroplast, chloroplast stroma; EXPRESSED IN: 22 plant structures; EXPRESSED DURING: 13 growth stages; Has 26 Blast hits to 26 proteins in 9 species: Archae - 0; Bacteria - 0; Metazoa - 0; Fungi - 0; Plants - 26; Viruses - 0; Other Eukaryotes - 0 (source: NCBI BLink). | ch…	24 kDa	3	0	0	0	3	0	0	0	0	0	0	0	0	0	0	0	0	0	0
AT1G11910.1	| Symbols: APA1, ATAPA1 | aspartic proteinase A1 | chr1:4017119-4019874 REVERSE LENGTH=506	55 kDa	3	0	0	3	0	0	0	0	0	0	0	0	0	0	0	0	0	0	0
AT4G17520.1	| Symbols: | Hyaluronan / mRNA binding family | chr4:9771496-9773313 FORWARD LENGTH=360	39 kDa	3	0	0	0	0	0	2	1	0	0	0	0	0	0	0	0	0	0	0
AT1G77090.1	| Symbols: | Mog1/PsbP/DUF1795-like photosystem II reaction center PsbP family protein | chr1:28960576-28961875 REVERSE LENGTH=260	29 kDa	3	0	0	0	0	0	0	0	3	0	0	0	0	0	0	0	0	0	0
AT1G73530.1	| Symbols: | RNA-binding (RRM/RBD/RNP motifs) family protein | chr1:27643801-27645386 REVERSE LENGTH=181	20 kDa	3	0	0	0	0	0	3	0	0	0	0	0	0	0	0	0	0	0	0
AT1G25290.1	| Symbols: ATRBL10, RBL10 | RHOMBOID-like protein 10 | chr1:8867157-8868945 FORWARD LENGTH=343	38 kDa	3	0	0	0	3	0	0	0	0	0	0	0	0	0	0	0	0	0	0
AT4G32130.1	| Symbols: | Protein of unknown function (DUF2012) | chr4:15520345-15522477 REVERSE LENGTH=202	23 kDa	3	0	0	2	0	0	1	0	0	0	0	0	0	0	0	0	0	0	0
AT5G08260.1	| Symbols: scpl35 | serine carboxypeptidase-like 35 | chr5:2657236-2661272 FORWARD LENGTH=480	54 kDa	3	0	0	3	0	0	0	0	0	0	0	0	0	0	0	0	0	0	0
AT1G48130.1	| Symbols: ATPER1, PER1 | 1-cysteine peroxiredoxin 1 | chr1:17780610-17781500 FORWARD LENGTH=216	24 kDa	3	0	0	3	0	0	0	0	0	0	0	0	0	0	0	0	0	0	0
AT3G17520.1	| Symbols: | Late embryogenesis abundant protein (LEA) family protein | chr3:5999462-6000358 REVERSE LENGTH=298	33 kDa	3	0	0	3	0	0	0	0	0	0	0	0	0	0	0	0	0	0	0
AT2G15050.1	| Symbols: LTP, LTP7 | lipid transfer protein | chr2:6518888-6519259 FORWARD LENGTH=123	13 kDa	3	0	0	1	0	0	1	1	0	0	0	0	0	0	0	0	0	0	0
AT2G31490.1	| Symbols: | unknown protein; Has 55 Blast hits to 55 proteins in 15 species: Archae - 0; Bacteria - 0; Metazoa - 0; Fungi - 0; Plants - 55; Viruses - 0; Other Eukaryotes - 0 (source: NCBI BLink). | chr2:13412060-13413002 FORWARD LENGTH=71	8 kDa	3	0	0	2	0	1	0	0	0	0	0	0	0	0	0	0	0	0	0
AT2G29700.1	| Symbols: ATPH1, PH1 | pleckstrin homologue 1 | chr2:12697571-12698008 FORWARD LENGTH=145	17 kDa	3	0	0	0	3	0	0	0	0	0	0	0	0	0	0	0	0	0	0
AT5G39950.1	| Symbols: ATTRX2, ATH2, ATTRXH2, TRXH2, TRX2 | thioredoxin 2 | chr5:15990885-15991881 REVERSE LENGTH=133	15 kDa	3	0	0	0	3	0	0	0	0	0	0	0	0	0	0	0	0	0	0
AT5G11690.1	| Symbols: ATTIM17-3, TIM17-3 | translocase inner membrane subunit 17-3 | chr5:3761759-3762160 FORWARD LENGTH=133	14 kDa	3	0	0	0	2	0	0	1	0	0	0	0	0	0	0	0	0	0	0
AT4G26740.1	| Symbols: ATS1, CLO1, ATPXG1 | seed gene 1 | chr4:13473791-13475278 REVERSE LENGTH=245	28 kDa	3	0	0	3	0	0	0	0	0	0	0	0	0	0	0	0	0	0	0
AT1G65090.3	| Symbols: | unknown protein; FUNCTIONS IN: molecular_function unknown; INVOLVED IN: biological_process unknown; LOCATED IN: cellular_component unknown; BEST Arabidopsis thaliana protein match is: unknown protein (TAIR:AT5G36100.1). | chr1:24180973	?	3	0	0	3	0	0	0	0	0	0	0	0	0	0	0	0	0	0	0
AT4G28730.1	| Symbols: | Glutaredoxin family protein | chr4:14199174-14200712 FORWARD LENGTH=174	19 kDa	3	0	0	0	3	0	0	0	0	0	0	0	0	0	0	0	0	0	0
AT1G20816.1	| Symbols: | unknown protein; BEST Arabidopsis thaliana protein match is: unknown protein (TAIR:AT1G76405.2); Has 52 Blast hits to 52 proteins in 19 species: Archae - 0; Bacteria - 0; Metazoa - 0; Fungi - 0; Plants - 50; Viruses - 0; Other Eukaryot	?	3	0	0	0	3	0	0	0	0	0	0	0	0	0	0	0	0	0	0
AT5G45690.1	| Symbols: | Protein of unknown function (DUF1264) | chr5:18535139-18536259 REVERSE LENGTH=247	28 kDa	3	0	0	3	0	0	0	0	0	0	0	0	0	0	0	0	0	0	0
AT5G25240.1	| Symbols: | unknown protein; FUNCTIONS IN: molecular_function unknown; INVOLVED IN: biological_process unknown; LOCATED IN: cellular_component unknown; EXPRESSED IN: 23 plant structures; EXPRESSED DURING: 13 growth stages; Has 1807 Blast hits to 1807 proteins in 277 species: Archae - 0; Bacteria - 0; Metazoa - 736; Fungi - 347; Plants - 385; Viruses - 0; Other Eukaryotes - 339 (source: NCBI BLin…	15 kDa	3	0	0	0	2	0	0	1	0	0	0	0	0	0	0	0	0	0	0
AT2G33830.1	| Symbols: | Dormancy/auxin associated family protein | chr2:14309768-14310286 REVERSE LENGTH=106	11 kDa	3	0	0	0	0	0	3	0	0	0	0	0	0	0	0	0	0	0	0
AT3G22210.1	| Symbols: | unknown protein; FUNCTIONS IN: molecular_function unknown; INVOLVED IN: biological_process unknown; LOCATED IN: endomembrane system; EXPRESSED IN: 21 plant structures; EXPRESSED DURING: 13 growth stages; Has 26 Blast hits to 26 proteins in 13 species: Archae - 0; Bacteria - 0; Metazoa - 0; Fungi - 0; Plants - 26; Viruses - 0; Other Eukaryotes - 0 (source: NCBI BLink). | chr3:7839135-…	8 kDa	3	0	0	0	3	0	0	0	0	0	0	0	0	0	0	0	0	0	0
AT1G70840.1	| Symbols: MLP31 | MLP-like protein 31 | chr1:26713170-26714014 REVERSE LENGTH=171	19 kDa	3	0	0	3	0	0	0	0	0	0	0	0	0	0	0	0	0	0	0
AT3G02900.2	| Symbols: | unknown protein; FUNCTIONS IN: molecular_function unknown; INVOLVED IN: biological_process unknown; EXPRESSED IN: 22 plant structures; EXPRESSED DURING: 13 growth stages; BEST Arabidopsis thaliana protein match is: unknown protein (TAIR:AT5G16660.1). | chr3:645810-647445 FORWARD LENGTH=161	17 kDa	3	0	0	0	3	0	0	0	0	0	0	0	0	0	0	0	0	0	0
AT5G64816.1	| Symbols: | unknown protein; Has 30201 Blast hits to 17322 proteins in 780 species: Archae - 12; Bacteria - 1396; Metazoa - 17338; Fungi - 3422; Plants - 5037; Viruses - 0; Other Eukaryotes - 2996 (source: NCBI BLink). | chr5:25913487-25913879 FORWARD LENGTH=130	14 kDa	3	0	0	0	2	1	0	0	0	0	0	0	0	0	0	0	0	0	0
AT2G20490.1	| Symbols: NOP10, EDA27 | nucleolar RNA-binding Nop10p family protein | chr2:8831897-8832723 FORWARD LENGTH=64	7 kDa	2	6	0	0	0	0	2	0	0	4	0	0	2	0	0	0	0	0	0
AT2G27720.1	| Symbols: | 60S acidic ribosomal protein family | chr2:11818696-11819370 FORWARD LENGTH=115	11 kDa	2	5	2	2	0	0	0	0	0	2	0	0	3	0	0	2	0	0	0
AT2G28000.1	| Symbols: CPN60A, CH-CPN60A, SLP | chaperonin-60alpha | chr2:11926603-11929184 FORWARD LENGTH=586	62 kDa	2	5	1	0	0	0	2	0	0	3	0	0	2	0	0	1	0	0	0
AT3G10090.1	| Symbols: | Nucleic acid-binding, OB-fold-like protein | chr3:3108960-3109154 REVERSE LENGTH=64	7 kDa	2	5	0	0	0	0	2	0	0	5	0	0	0	0	0	0	0	0	0
AT5G08180.1	| Symbols: | Ribosomal protein L7Ae/L30e/S12e/Gadd45 family protein | chr5:2631843-2633374 REVERSE LENGTH=156	17 kDa	2	4	0	1	0	0	1	0	0	2	0	0	2	0	0	0	0	0	0
AT5G60460.1	| Symbols: | Preprotein translocase Sec, Sec61-beta subunit protein | chr5:24317590-24317919 REVERSE LENGTH=109	11 kDa	2	4	0	0	2	0	0	0	0	0	0	0	4	0	0	0	0	0	0
AT4G34290.1	| Symbols: | SWIB/MDM2 domain superfamily protein | chr4:16410883-16412122 FORWARD LENGTH=144	16 kDa	2	4	0	0	0	0	2	0	0	2	0	0	2	0	0	0	0	0	0
AT5G59310.1	| Symbols: LTP4 | lipid transfer protein 4 | chr5:23925296-23925772 REVERSE LENGTH=112	11 kDa	2	4	0	0	0	0	0	0	2	0	0	0	0	2	2	0	0	0	0
AT4G25740.1	| Symbols: | RNA binding Plectin/S10 domain-containing protein | chr4:13107488-13108751 REVERSE LENGTH=177	19 kDa	2	3	0	1	0	0	1	0	0	1	0	0	2	0	0	0	0	0	0
AT5G64140.1	| Symbols: RPS28 | ribosomal protein S28 | chr5:25667529-25667723 REVERSE LENGTH=64	7 kDa	2	3	0	0	0	0	2	0	0	3	0	0	0	0	0	0	0	0	0
ATCG00680.1	| Symbols: PSBB | photosystem II reaction center protein B | chrC:72371-73897 FORWARD LENGTH=508	56 kDa	2	2	7	1	0	0	1	0	0	2	0	0	0	0	0	0	5	0	2
AT5G56030.2	| Symbols: HSP81-2 | heat shock protein 81-2 | chr5:22686923-22689433 FORWARD LENGTH=728	83 kDa	2	2	2	2	0	0	0	0	0	0	0	0	2	0	0	0	0	0	2
AT4G31985.1	| Symbols: | Ribosomal protein L39 family protein | chr4:15469931-15470366 FORWARD LENGTH=51	6 kDa	2	2	2	1	0	0	1	0	0	1	0	0	1	0	0	2	0	0	0
AT2G20450.1	| Symbols: | Ribosomal protein L14 | chr2:8813923-8815071 FORWARD LENGTH=134	16 kDa	2	2	2	2	0	0	0	0	0	2	0	0	0	0	0	2	0	0	0
ATCG00340.1	| Symbols: PSAB | Photosystem I, PsaA/PsaB protein | chrC:37375-39579 REVERSE LENGTH=734	82 kDa	2	2	0	1	0	0	0	0	1	1	0	0	1	0	0	0	0	0	0
AT2G36060.3	| Symbols: MMZ3, UEV1C | MMS ZWEI homologue 3 | chr2:15143012-15143998 REVERSE LENGTH=144	16 kDa	2	2	0	0	0	2	0	0	0	0	0	0	2	0	0	0	0	0	0
AT1G54500.1	| Symbols: | Rubredoxin-like superfamily protein | chr1:20357084-20357671 REVERSE LENGTH=195	22 kDa	2	2	0	0	0	0	2	0	0	0	0	0	2	0	0	0	0	0	0
AT3G58170.1	| Symbols: ATBS14A, ATBET11, BET11, BS14A | BET1P/SFT1P-like protein 14A | chr3:21542632-21543775 REVERSE LENGTH=122	14 kDa	2	2	0	2	0	0	0	0	0	0	0	0	2	0	0	0	0	0	0
AT3G08770.1	| Symbols: LTP6 | lipid transfer protein 6 | chr3:2664349-2664784 REVERSE LENGTH=113	12 kDa	2	2	0	0	0	2	0	0	0	0	0	0	2	0	0	0	0	0	0
AT3G62410.1	| Symbols: CP12-2, CP12 | CP12 domain-containing protein 2 | chr3:23091006-23091401 FORWARD LENGTH=131	14 kDa	2	1	2	0	0	1	0	0	1	0	0	0	0	0	1	2	0	0	0
AT5G59910.1	| Symbols: HTB4 | Histone superfamily protein | chr5:24127206-24127658 FORWARD LENGTH=150	16 kDa	2	1	1	1	0	0	1	0	0	1	0	0	0	0	0	1	0	0	0
AT2G18020.1	| Symbols: EMB2296 | Ribosomal protein L2 family | chr2:7837151-7838160 FORWARD LENGTH=258	28 kDa	2	1	0	0	0	0	0	2	0	0	1	0	0	0	0	0	0	0	0
AT1G60090.1	| Symbols: BGLU4 | beta glucosidase 4 | chr1:22155582-22158065 FORWARD LENGTH=512	58 kDa	2	1	0	0	0	0	0	2	0	0	0	0	0	1	0	0	0	0	0
AT1G47420.1	| Symbols: SDH5 | succinate dehydrogenase 5 | chr1:17395774-17397176 REVERSE LENGTH=257	28 kDa	2	1	0	0	2	0	0	0	0	0	0	0	1	0	0	0	0	0	0
AT2G38530.1	| Symbols: LTP2, LP2, cdf3 | lipid transfer protein 2 | chr2:16128481-16128948 FORWARD LENGTH=118	12 kDa	2	1	0	0	0	0	2	0	0	1	0	0	0	0	0	0	0	0	0
AT3G28940.1	| Symbols: | AIG2-like (avirulence induced gene) family protein | chr3:10968324-10969311 REVERSE LENGTH=169	19 kDa	2	1	0	0	2	0	0	0	0	0	0	0	1	0	0	0	0	0	0
AT3G08980.1	| Symbols: | Peptidase S24/S26A/S26B/S26C family protein | chr3:2741279-2742375 FORWARD LENGTH=154	17 kDa	2	1	0	0	2	0	0	0	0	1	0	0	0	0	0	0	0	0	0
AT2G37220.1	| Symbols: | RNA-binding (RRM/RBD/RNP motifs) family protein | chr2:15634980-15636331 REVERSE LENGTH=289	31 kDa	2	0	5	0	0	0	2	0	0	0	0	0	0	0	0	0	0	5	0
AT3G25520.1	| Symbols: ATL5, PGY3, OLI5, RPL5A | ribosomal protein L5 | chr3:9269573-9271327 REVERSE LENGTH=301	34 kDa	2	0	2	2	0	0	0	0	0	0	0	0	0	0	0	1	0	0	1
AT2G30860.1	| Symbols: ATGSTF9, GLUTTR, ATGSTF7, GSTF9 | glutathione S-transferase PHI 9 | chr2:13139132-13140057 FORWARD LENGTH=215	24 kDa	2	0	2	0	0	0	0	0	2	0	0	0	0	0	0	0	0	2	0
AT1G27400.1	| Symbols: | Ribosomal protein L22p/L17e family protein | chr1:9515230-9516725 FORWARD LENGTH=176	20 kDa	2	0	2	0	1	0	1	0	0	0	0	0	0	0	0	2	0	0	0
AT5G61410.1	| Symbols: RPE, EMB2728 | D-ribulose-5-phosphate-3-epimerase | chr5:24684085-24685836 REVERSE LENGTH=281	30 kDa	2	0	1	1	1	0	0	0	0	0	0	0	0	0	0	0	0	1	0
AT5G67360.1	| Symbols: ARA12 | Subtilase family protein | chr5:26872192-26874465 REVERSE LENGTH=757	79 kDa	2	0	0	0	0	0	0	2	0	0	0	0	0	0	0	0	0	0	0
AT2G36250.1	| Symbols: FTSZ2-1, ATFTSZ2-1 | Tubulin/FtsZ family protein | chr2:15197661-15199932 REVERSE LENGTH=478	51 kDa	2	0	0	0	2	0	0	0	0	0	0	0	0	0	0	0	0	0	0
AT4G35090.1	| Symbols: CAT2 | catalase 2 | chr4:16700937-16703215 REVERSE LENGTH=492	57 kDa	2	0	0	2	0	0	0	0	0	0	0	0	0	0	0	0	0	0	0
AT1G32060.1	| Symbols: PRK | phosphoribulokinase | chr1:11532668-11534406 FORWARD LENGTH=395	44 kDa	2	0	0	0	2	0	0	0	0	0	0	0	0	0	0	0	0	0	0
AT5G15200.1	| Symbols: | Ribosomal protein S4 | chr5:4935124-4936334 REVERSE LENGTH=198	23 kDa	2	0	0	0	2	0	0	0	0	0	0	0	0	0	0	0	0	0	0
AT1G52400.1	| Symbols: BGL1, BGLU18, ATBG1 | beta glucosidase 18 | chr1:19515250-19517930 FORWARD LENGTH=528	60 kDa	2	0	0	2	0	0	0	0	0	0	0	0	0	0	0	0	0	0	0
AT1G09130.3	| Symbols: | ATP-dependent caseinolytic (Clp) protease/crotonase family protein | chr1:2939731-2942217 REVERSE LENGTH=370	41 kDa	2	0	0	0	2	0	0	0	0	0	0	0	0	0	0	0	0	0	0
AT1G80480.1	| Symbols: PTAC17 | plastid transcriptionally active 17 | chr1:30258272-30260570 REVERSE LENGTH=444	49 kDa	2	0	0	0	2	0	0	0	0	0	0	0	0	0	0	0	0	0	0
AT3G18080.1	| Symbols: BGLU44 | B-S glucosidase 44 | chr3:6191586-6194124 FORWARD LENGTH=512	59 kDa	2	0	0	2	0	0	0	0	0	0	0	0	0	0	0	0	0	0	0
AT3G56940.1	| Symbols: CRD1, CHL27, ACSF | dicarboxylate diiron protein, putative (Crd1) | chr3:21076594-21078269 FORWARD LENGTH=409	48 kDa	2	0	0	0	2	0	0	0	0	0	0	0	0	0	0	0	0	0	0
AT2G21330.1	| Symbols: FBA1 | fructose-bisphosphate aldolase 1 | chr2:9128416-9130152 REVERSE LENGTH=399	43 kDa	2	0	0	0	0	2	0	0	0	0	0	0	0	0	0	0	0	0	0
AT4G01050.1	| Symbols: TROL | thylakoid rhodanese-like | chr4:455874-458175 FORWARD LENGTH=466	49 kDa	2	0	0	0	0	0	2	0	0	0	0	0	0	0	0	0	0	0	0
AT1G07320.1	| Symbols: RPL4 | ribosomal protein L4 | chr1:2249190-2250189 FORWARD LENGTH=282	31 kDa	2	0	0	0	2	0	0	0	0	0	0	0	0	0	0	0	0	0	0
AT4G24780.1	| Symbols: | Pectin lyase-like superfamily protein | chr4:12770631-12772227 REVERSE LENGTH=408	45 kDa	2	0	0	0	2	0	0	0	0	0	0	0	0	0	0	0	0	0	0
AT3G54110.1	| Symbols: ATPUMP1, UCP, PUMP1, ATUCP1, UCP1 | plant uncoupling mitochondrial protein 1 | chr3:20038890-20040996 FORWARD LENGTH=306	33 kDa	2	0	0	0	2	0	0	0	0	0	0	0	0	0	0	0	0	0	0
AT3G63410.1	| Symbols: APG1, VTE3, IEP37, E37 | S-adenosyl-L-methionine-dependent methyltransferases superfamily protein | chr3:23415816-23417002 REVERSE LENGTH=338	38 kDa	2	0	0	0	2	0	0	0	0	0	0	0	0	0	0	0	0	0	0
AT2G37620.1	| Symbols: ACT1, AAc1 | actin 1 | chr2:15779761-15781241 FORWARD LENGTH=377	42 kDa	2	0	0	0	0	0	0	0	2	0	0	0	0	0	0	0	0	0	0
AT1G13440.1	| Symbols: GAPC-2, GAPC2 | glyceraldehyde-3-phosphate dehydrogenase C2 | chr1:4608465-4610494 REVERSE LENGTH=338	37 kDa	2	0	0	0	2	0	0	0	0	0	0	0	0	0	0	0	0	0	0
AT2G36460.1	| Symbols: | Aldolase superfamily protein | chr2:15296929-15298387 REVERSE LENGTH=358	38 kDa	2	0	0	2	0	0	0	0	0	0	0	0	0	0	0	0	0	0	0
AT1G08520.1	| Symbols: ALB1, ALB-1V, V157, PDE166, CHLD | ALBINA 1 | chr1:2696538-2700819 FORWARD LENGTH=760	83 kDa	2	0	0	0	2	0	0	0	0	0	0	0	0	0	0	0	0	0	0
AT1G71695.1	| Symbols: | Peroxidase superfamily protein | chr1:26964359-26966557 FORWARD LENGTH=358	40 kDa	2	0	0	2	0	0	0	0	0	0	0	0	0	0	0	0	0	0	0
AT4G38630.1	| Symbols: RPN10, MCB1, ATMCB1, MBP1 | regulatory particle non-ATPase 10 | chr4:18057357-18059459 REVERSE LENGTH=386	41 kDa	2	0	0	0	2	0	0	0	0	0	0	0	0	0	0	0	0	0	0
AT1G56450.1	| Symbols: PBG1 | 20S proteasome beta subunit G1 | chr1:21141970-21144186 FORWARD LENGTH=246	28 kDa	2	0	0	0	2	0	0	0	0	0	0	0	0	0	0	0	0	0	0
AT4G33220.1	| Symbols: PME44, ATPME44 | pectin methylesterase 44 | chr4:16022506-16026130 FORWARD LENGTH=525	59 kDa	2	0	0	2	0	0	0	0	0	0	0	0	0	0	0	0	0	0	0
AT5G53890.1	| Symbols: PSKR2, AtPSKR2 | phytosylfokine-alpha receptor 2 | chr5:21877235-21880345 FORWARD LENGTH=1036	114 kDa	2	0	0	1	0	0	0	0	1	0	0	0	0	0	0	0	0	0	0
AT3G44540.1	| Symbols: FAR4 | fatty acid reductase 4 | chr3:16124079-16127769 FORWARD LENGTH=493	56 kDa	2	0	0	0	2	0	0	0	0	0	0	0	0	0	0	0	0	0	0
AT5G49880.1	| Symbols: | mitotic checkpoint family protein | chr5:20282305-20287775 FORWARD LENGTH=726	82 kDa	2	0	0	1	0	0	0	0	1	0	0	0	0	0	0	0	0	0	0
AT1G69530.1	| Symbols: ATEXPA1, EXP1, AT-EXP1, ATEXP1, ATHEXP ALPHA 1.2, EXPA1 | expansin A1 | chr1:26142034-26143051 FORWARD LENGTH=250	27 kDa	2	0	0	1	0	0	1	0	0	0	0	0	0	0	0	0	0	0	0
AT3G08740.1	| Symbols: | elongation factor P (EF-P) family protein | chr3:2654788-2656154 REVERSE LENGTH=236	26 kDa	2	0	0	0	0	0	0	0	2	0	0	0	0	0	0	0	0	0	0
AT3G10410.1	| Symbols: SCPL49, CPY | SERINE CARBOXYPEPTIDASE-LIKE 49 | chr3:3235518-3238063 REVERSE LENGTH=516	57 kDa	2	0	0	2	0	0	0	0	0	0	0	0	0	0	0	0	0	0	0
AT2G35030.1	| Symbols: | Pentatricopeptide repeat (PPR) superfamily protein | chr2:14761080-14762963 REVERSE LENGTH=627	71 kDa	2	0	0	0	0	0	0	2	0	0	0	0	0	0	0	0	0	0	0
AT5G13410.1	| Symbols: | FKBP-like peptidyl-prolyl cis-trans isomerase family protein | chr5:4299830-4301706 REVERSE LENGTH=256	28 kDa	2	0	0	0	2	0	0	0	0	0	0	0	0	0	0	0	0	0	0
AT3G50360.1	| Symbols: ATCEN2, CEN1, CEN2 | centrin2 | chr3:18674421-18675502 FORWARD LENGTH=169	19 kDa	2	0	0	0	2	0	0	0	0	0	0	0	0	0	0	0	0	0	0
AT2G44920.2	| Symbols: | Tetratricopeptide repeat (TPR)-like superfamily protein | chr2:18524419-18526502 FORWARD LENGTH=224	24 kDa	2	0	0	0	0	0	0	0	2	0	0	0	0	0	0	0	0	0	0
AT1G78020.1	| Symbols: | Protein of unknown function (DUF581) | chr1:29338787-29339491 FORWARD LENGTH=162	18 kDa	2	0	0	0	2	0	0	0	0	0	0	0	0	0	0	0	0	0	0
AT4G34120.1	| Symbols: LEJ1, CDCP1 | Cystathionine beta-synthase (CBS) family protein | chr4:16341194-16342893 FORWARD LENGTH=238	26 kDa	2	0	0	0	0	0	0	0	2	0	0	0	0	0	0	0	0	0	0
AT4G32150.1	| Symbols: VAMP711, ATVAMP711 | vesicle-associated membrane protein 711 | chr4:15526407-15527651 REVERSE LENGTH=219	25 kDa	2	0	0	0	2	0	0	0	0	0	0	0	0	0	0	0	0	0	0
AT3G19900.1	| Symbols: | unknown protein; FUNCTIONS IN: molecular_function unknown; INVOLVED IN: biological_process unknown; LOCATED IN: chloroplast; EXPRESSED IN: 23 plant structures; EXPRESSED DURING: 13 growth stages; CONTAINS InterPro DOMAIN/s: Protein of unknown function DUF3067 (InterPro:IPR021420); Has 276 Blast hits to 276 proteins in 83 species: Archae - 0; Bacteria - 112; Metazoa - 0; Fungi - 2; Pl…	25 kDa	2	0	0	0	2	0	0	0	0	0	0	0	0	0	0	0	0	0	0
AT2G23940.1	| Symbols: | Protein of unknown function (DUF788) | chr2:10184199-10185097 FORWARD LENGTH=173	20 kDa	2	0	0	0	2	0	0	0	0	0	0	0	0	0	0	0	0	0	0
AT4G14800.2	| Symbols: PBD2 | 20S proteasome beta subunit D2 | chr4:8500398-8502058 FORWARD LENGTH=215	24 kDa	2	0	0	0	2	0	0	0	0	0	0	0	0	0	0	0	0	0	0
AT4G04470.1	| Symbols: PMP22 | Peroxisomal membrane 22 kDa (Mpv17/PMP22) family protein | chr4:2227963-2229226 REVERSE LENGTH=190	22 kDa	2	0	0	0	1	0	0	1	0	0	0	0	0	0	0	0	0	0	0
AT1G13280.1	| Symbols: AOC4 | allene oxide cyclase 4 | chr1:4547624-4548552 FORWARD LENGTH=254	28 kDa	2	0	0	0	0	0	0	0	2	0	0	0	0	0	0	0	0	0	0
AT1G28110.1	| Symbols: SCPL45 | serine carboxypeptidase-like 45 | chr1:9804153-9806832 REVERSE LENGTH=461	52 kDa	2	0	0	2	0	0	0	0	0	0	0	0	0	0	0	0	0	0	0
AT3G26450.1	| Symbols: | Polyketide cyclase/dehydrase and lipid transport superfamily protein | chr3:9681593-9683299 REVERSE LENGTH=152	18 kDa	2	0	0	0	2	0	0	0	0	0	0	0	0	0	0	0	0	0	0
AT2G22230.1	| Symbols: | Thioesterase superfamily protein | chr2:9450042-9451427 FORWARD LENGTH=220	24 kDa	2	0	0	0	1	1	0	0	0	0	0	0	0	0	0	0	0	0	0
AT1G21065.1	| Symbols: | unknown protein; INVOLVED IN: biological_process unknown; LOCATED IN: chloroplast; EXPRESSED IN: 22 plant structures; EXPRESSED DURING: 13 growth stages; CONTAINS InterPro DOMAIN/s: Uncharacterised protein family UPF0047 (InterPro:IPR001602); Has 3800 Blast hits to 3784 proteins in 1137 species: Archae - 215; Bacteria - 2154; Metazoa - 42; Fungi - 99; Plants - 99; Viruses - 0; Other …	24 kDa	2	0	0	0	2	0	0	0	0	0	0	0	0	0	0	0	0	0	0
AT3G51610.1	| Symbols: | unknown protein; FUNCTIONS IN: molecular_function unknown; INVOLVED IN: response to oxidative stress; LOCATED IN: endomembrane system; EXPRESSED IN: 25 plant structures; EXPRESSED DURING: 15 growth stages; Has 53 Blast hits to 53 proteins in 21 species: Archae - 0; Bacteria - 0; Metazoa - 0; Fungi - 0; Plants - 48; Viruses - 0; Other Eukaryotes - 5 (source: NCBI BLink). | chr3:191397…	26 kDa	2	0	0	0	2	0	0	0	0	0	0	0	0	0	0	0	0	0	0
AT2G35795.1	| Symbols: | Chaperone DnaJ-domain superfamily protein | chr2:15042321-15043334 FORWARD LENGTH=112	12 kDa	2	0	0	0	0	2	0	0	0	0	0	0	0	0	0	0	0	0	0
AT2G20390.1	| Symbols: | unknown protein; Has 50 Blast hits to 50 proteins in 18 species: Archae - 0; Bacteria - 2; Metazoa - 0; Fungi - 0; Plants - 48; Viruses - 0; Other Eukaryotes - 0 (source: NCBI BLink). | chr2:8796475-8798142 REVERSE LENGTH=183	20 kDa	2	0	0	0	2	0	0	0	0	0	0	0	0	0	0	0	0	0	0
AT5G05640.1	| Symbols: | nucleoprotein-related | chr5:1684606-1685577 FORWARD LENGTH=323	36 kDa	2	0	0	2	0	0	0	0	0	0	0	0	0	0	0	0	0	0	0
AT5G10160.1	| Symbols: | Thioesterase superfamily protein | chr5:3185819-3187159 FORWARD LENGTH=219	24 kDa	2	0	0	0	2	0	0	0	0	0	0	0	0	0	0	0	0	0	0
AT4G17530.1	| Symbols: RAB1C, ATRAB1C, ATRABD2C | RAB GTPase homolog 1C | chr4:9773721-9775424 REVERSE LENGTH=202	22 kDa	2	0	0	0	1	1	0	0	0	0	0	0	0	0	0	0	0	0	0
AT3G06110.2	| Symbols: MKP2, DSPTP1B | MAPK phosphatase 2 | chr3:1843517-1844577 FORWARD LENGTH=167	18 kDa	2	0	0	0	2	0	0	0	0	0	0	0	0	0	0	0	0	0	0
AT4G35860.1	| Symbols: ATRABB1B, ATGB2, ATRAB2C, GB2 | GTP-binding 2 | chr4:16987118-16988839 REVERSE LENGTH=211	23 kDa	2	0	0	0	2	0	0	0	0	0	0	0	0	0	0	0	0	0	0
AT1G62290.1	| Symbols: | Saposin-like aspartyl protease family protein | chr1:23010107-23012681 REVERSE LENGTH=513	56 kDa	2	0	0	2	0	0	0	0	0	0	0	0	0	0	0	0	0	0	0
AT1G60660.1	| Symbols: B5 #5, ATCB5LP, CB5LP | cytochrome B5-like protein | chr1:22342589-22342954 REVERSE LENGTH=121	14 kDa	2	0	0	0	2	0	0	0	0	0	0	0	0	0	0	0	0	0	0
AT4G36800.1	| Symbols: RCE1 | RUB1 conjugating enzyme 1 | chr4:17341237-17342148 REVERSE LENGTH=184	21 kDa	2	0	0	0	2	0	0	0	0	0	0	0	0	0	0	0	0	0	0
AT3G57020.2	| Symbols: | Calcium-dependent phosphotriesterase superfamily protein | chr3:21098515-21100303 REVERSE LENGTH=356	40 kDa	2	0	0	2	0	0	0	0	0	0	0	0	0	0	0	0	0	0	0
AT1G20090.1	| Symbols: ARAC4, ROP2, ATROP2, ATRAC4 | RHO-related protein from plants 2 | chr1:6967223-6968603 FORWARD LENGTH=195	22 kDa	2	0	0	0	2	0	0	0	0	0	0	0	0	0	0	0	0	0	0
AT1G18720.1	| Symbols: | Protein of unknown function (DUF962) | chr1:6458020-6459658 REVERSE LENGTH=206	23 kDa	2	0	0	0	2	0	0	0	0	0	0	0	0	0	0	0	0	0	0
AT1G50320.1	| Symbols: ATHX, ATX, THX | thioredoxin X | chr1:18638606-18639464 REVERSE LENGTH=182	20 kDa	2	0	0	2	0	0	0	0	0	0	0	0	0	0	0	0	0	0	0
AT2G44050.1	| Symbols: COS1 | 6,7-dimethyl-8-ribityllumazine synthase / DMRL synthase / lumazine synthase / riboflavin synthase | chr2:18224304-18225917 FORWARD LENGTH=227	24 kDa	2	0	0	0	2	0	0	0	0	0	0	0	0	0	0	0	0	0	0
AT2G34310.1	| Symbols: | unknown protein; FUNCTIONS IN: molecular_function unknown; INVOLVED IN: biological_process unknown; LOCATED IN: cellular_component unknown; EXPRESSED IN: 24 plant structures; EXPRESSED DURING: 13 growth stages; BEST Arabidopsis thaliana protein match is: unknown protein (TAIR:AT1G29530.1); Has 1236 Blast hits to 680 proteins in 89 species: Archae - 0; Bacteria - 0; Metazoa - 473; Fun…	26 kDa	2	0	0	0	2	0	0	0	0	0	0	0	0	0	0	0	0	0	0
AT3G19800.1	| Symbols: | Protein of unknown function (DUF177) | chr3:6876153-6877471 FORWARD LENGTH=229	25 kDa	2	0	0	0	2	0	0	0	0	0	0	0	0	0	0	0	0	0	0
AT5G43750.1	| Symbols: NDH18 | NAD(P)H dehydrogenase 18 | chr5:17580100-17581145 REVERSE LENGTH=212	24 kDa	2	0	0	0	2	0	0	0	0	0	0	0	0	0	0	0	0	0	0
AT4G14870.1	| Symbols: SECE1 | secE/sec61-gamma protein transport protein | chr4:8517248-8517781 FORWARD LENGTH=177	19 kDa	2	0	0	0	2	0	0	0	0	0	0	0	0	0	0	0	0	0	0
AT5G59320.1	| Symbols: LTP3 | lipid transfer protein 3 | chr5:23929051-23929492 FORWARD LENGTH=115	12 kDa	2	0	0	0	0	0	0	2	0	0	0	0	0	0	0	0	0	0	0
AT4G01935.1	| Symbols: | unknown protein; FUNCTIONS IN: molecular_function unknown; INVOLVED IN: biological_process unknown; LOCATED IN: chloroplast; Has 37 Blast hits to 37 proteins in 17 species: Archae - 0; Bacteria - 0; Metazoa - 0; Fungi - 0; Plants - 30; Viruses - 0; Other Eukaryotes - 7 (source: NCBI BLink). | chr4:841102-842228 FORWARD LENGTH=256	29 kDa	2	0	0	0	2	0	0	0	0	0	0	0	0	0	0	0	0	0	0
AT1G65480.1	| Symbols: FT | PEBP (phosphatidylethanolamine-binding protein) family protein | chr1:24331510-24333689 FORWARD LENGTH=175	20 kDa	2	0	0	0	0	0	0	2	0	0	0	0	0	0	0	0	0	0	0
AT3G52155.1	| Symbols: | Phosphoglycerate mutase family protein | chr3:19343740-19344722 FORWARD LENGTH=218	24 kDa	2	0	0	0	0	0	0	2	0	0	0	0	0	0	0	0	0	0	0
AT5G10480.1	| Symbols: PAS2, PEP | Protein-tyrosine phosphatase-like, PTPLA | chr5:3298047-3300048 REVERSE LENGTH=221	25 kDa	2	0	0	2	0	0	0	0	0	0	0	0	0	0	0	0	0	0	0
AT2G36835.1	| Symbols: | unknown protein; FUNCTIONS IN: molecular_function unknown; INVOLVED IN: biological_process unknown; LOCATED IN: chloroplast envelope; EXPRESSED IN: 22 plant structures; EXPRESSED DURING: 13 growth stages; Has 26 Blast hits to 26 proteins in 11 species: Archae - 0; Bacteria - 0; Metazoa - 0; Fungi - 0; Plants - 26; Viruses - 0; Other Eukaryotes - 0 (source: NCBI BLink). | chr2:1544983…	13 kDa	2	0	0	0	2	0	0	0	0	0	0	0	0	0	0	0	0	0	0
AT3G47430.1	| Symbols: PEX11B | peroxin 11B | chr3:17480798-17481692 FORWARD LENGTH=227	26 kDa	2	0	0	0	2	0	0	0	0	0	0	0	0	0	0	0	0	0	0
AT1G51160.1	| Symbols: | SNARE-like superfamily protein | chr1:18950057-18951560 FORWARD LENGTH=169	19 kDa	2	0	0	0	0	0	0	2	0	0	0	0	0	0	0	0	0	0	0
AT1G68680.1	| Symbols: | unknown protein; FUNCTIONS IN: molecular_function unknown; INVOLVED IN: biological_process unknown; LOCATED IN: chloroplast; EXPRESSED IN: 23 plant structures; EXPRESSED DURING: 16 growth stages; Has 20 Blast hits to 20 proteins in 11 species: Archae - 0; Bacteria - 0; Metazoa - 0; Fungi - 0; Plants - 20; Viruses - 0; Other Eukaryotes - 0 (source: NCBI BLink). | chr1:25785627-2578662…	8 kDa	2	0	0	2	0	0	0	0	0	0	0	0	0	0	0	0	0	0	0
AT4G00585.1	| Symbols: | unknown protein; Has 47 Blast hits to 47 proteins in 22 species: Archae - 0; Bacteria - 0; Metazoa - 3; Fungi - 7; Plants - 33; Viruses - 0; Other Eukaryotes - 4 (source: NCBI BLink). | chr4:251157-252284 REVERSE LENGTH=88	10 kDa	2	0	0	0	2	0	0	0	0	0	0	0	0	0	0	0	0	0	0
AT2G38480.1	| Symbols: | Uncharacterised protein family (UPF0497) | chr2:16110960-16111694 REVERSE LENGTH=188	21 kDa	2	0	0	0	2	0	0	0	0	0	0	0	0	0	0	0	0	0	0
AT3G54900.1	| Symbols: CXIP1, ATGRXCP | CAX interacting protein 1 | chr3:20341850-20342371 REVERSE LENGTH=173	19 kDa	2	0	0	0	2	0	0	0	0	0	0	0	0	0	0	0	0	0	0
AT4G15930.1	| Symbols: | Dynein light chain type 1 family protein | chr4:9036344-9037825 FORWARD LENGTH=123	14 kDa	2	0	0	0	2	0	0	0	0	0	0	0	0	0	0	0	0	0	0
AT2G05310.1	AT2G05310.1	?	2	0	0	0	0	0	0	0	2	0	0	0	0	0	0	0	0	0	0
AT3G46010.1	| Symbols: ADF1, atadf, ATADF1 | actin depolymerizing factor 1 | chr3:16909679-16910678 REVERSE LENGTH=139	16 kDa	2	0	0	0	2	0	0	0	0	0	0	0	0	0	0	0	0	0	0
AT3G60480.1	| Symbols: | unknown protein; Has 17 Blast hits to 17 proteins in 8 species: Archae - 0; Bacteria - 0; Metazoa - 0; Fungi - 0; Plants - 17; Viruses - 0; Other Eukaryotes - 0 (source: NCBI BLink). | chr3:22347680-22348208 REVERSE LENGTH=111	12 kDa	2	0	0	0	2	0	0	0	0	0	0	0	0	0	0	0	0	0	0
AT3G51660.1	| Symbols: | Tautomerase/MIF superfamily protein | chr3:19164229-19165076 REVERSE LENGTH=112	12 kDa	2	0	0	2	0	0	0	0	0	0	0	0	0	0	0	0	0	0	0
AT5G27670.1	| Symbols: HTA7 | histone H2A 7 | chr5:9792807-9793365 REVERSE LENGTH=150	16 kDa	1	9	2	0	0	0	1	0	0	2	0	0	7	0	0	2	0	0	0
AT1G16790.1	| Symbols: | ribosomal protein-related | chr1:5744638-5745072 FORWARD LENGTH=144	15 kDa	1	3	0	0	0	0	1	0	0	0	0	0	3	0	0	0	0	0	0
AT2G21530.1	| Symbols: | SMAD/FHA domain-containing protein | chr2:9219372-9220464 FORWARD LENGTH=209	23 kDa	1	2	1	0	0	1	0	0	0	1	0	0	1	0	0	1	0	0	0
AT3G63460.1	| Symbols: | transducin family protein / WD-40 repeat family protein | chr3:23431009-23437241 REVERSE LENGTH=1104	120 kDa	1	2	0	0	0	1	0	0	0	0	0	0	2	0	0	0	0	0	0
AT3G12260.1	| Symbols: | LYR family of Fe/S cluster biogenesis protein | chr3:3909252-3910337 REVERSE LENGTH=133	15 kDa	1	2	0	0	0	1	0	0	0	0	0	0	2	0	0	0	0	0	0
AT3G47380.1	| Symbols: | Plant invertase/pectin methylesterase inhibitor superfamily protein | chr3:17457795-17458403 FORWARD LENGTH=202	22 kDa	1	2	0	0	0	0	1	0	0	0	0	0	0	0	2	0	0	0	0
AT2G02850.1	| Symbols: ARPN | plantacyanin | chr2:826630-827720 REVERSE LENGTH=129	14 kDa	1	2	0	0	0	0	1	0	0	0	0	0	2	0	0	0	0	0	0
AT4G02725.1	| Symbols: | unknown protein; FUNCTIONS IN: molecular_function unknown; INVOLVED IN: biological_process unknown; LOCATED IN: chloroplast, membrane; Has 35333 Blast hits to 34131 proteins in 2444 species: Archae - 798; Bacteria - 22429; Metazoa - 974; Fungi - 991; Plants - 531; Viruses - 0; Other Eukaryotes - 9610 (source: NCBI BLink). | chr4:1206055-1207290 FORWARD LENGTH=165	19 kDa	1	1	1	1	0	0	0	0	0	0	0	1	0	0	0	1	0	0	0
AT1G55490.1	| Symbols: CPN60B, LEN1 | chaperonin 60 beta | chr1:20715717-20718673 REVERSE LENGTH=600	64 kDa	1	1	0	0	1	0	0	0	0	1	0	0	0	0	0	0	0	0	0
AT3G46780.1	| Symbols: PTAC16 | plastid transcriptionally active 16 | chr3:17228766-17231021 FORWARD LENGTH=510	54 kDa	1	1	0	0	1	0	0	0	0	1	0	0	0	0	0	0	0	0	0
AT2G01250.1	| Symbols: | Ribosomal protein L30/L7 family protein | chr2:132943-134264 REVERSE LENGTH=242	28 kDa	1	1	0	1	0	0	0	0	0	1	0	0	0	0	0	0	0	0	0
AT2G03680.1	| Symbols: SPR1, SKU6 | spiral1 | chr2:1121398-1121850 FORWARD LENGTH=119	12 kDa	1	1	0	0	0	0	0	1	0	0	1	0	0	0	0	0	0	0	0
AT1G22840.1	| Symbols: CYTC-1, ATCYTC-A | CYTOCHROME C-1 | chr1:8079384-8080286 FORWARD LENGTH=114	12 kDa	1	1	0	0	0	1	0	0	0	0	0	0	1	0	0	0	0	0	0
AT3G52090.1	| Symbols: ATRPB13.6, NRPB11, NRPD11, NRPE11 | DNA-directed RNA polymerase, RBP11-like | chr3:19318069-19318998 REVERSE LENGTH=116	14 kDa	1	1	0	0	1	0	0	0	0	0	0	0	1	0	0	0	0	0	0
AT1G27310.1	| Symbols: NTF2A | nuclear transport factor 2A | chr1:9484615-9485790 REVERSE LENGTH=122	14 kDa	1	1	0	0	1	0	0	0	0	0	0	0	1	0	0	0	0	0	0
AT3G60680.1	| Symbols: | Plant protein of unknown function (DUF641) | chr3:22430246-22431745 FORWARD LENGTH=499	56 kDa	1	0	1	0	0	0	0	1	0	0	0	0	0	0	0	0	0	0	1
AT1G56070.1	| Symbols: LOS1 | Ribosomal protein S5/Elongation factor G/III/V family protein | chr1:20968245-20971077 REVERSE LENGTH=843	94 kDa	1	0	0	0	1	0	0	0	0	0	0	0	0	0	0	0	0	0	0
AT5G42020.1	| Symbols: BIP, BIP2 | Heat shock protein 70 (Hsp 70) family protein | chr5:16807697-16810480 REVERSE LENGTH=668	74 kDa	1	0	0	1	0	0	0	0	0	0	0	0	0	0	0	0	0	0	0
AT5G14040.1	| Symbols: PHT3;1 | phosphate transporter 3;1 | chr5:4531059-4532965 REVERSE LENGTH=375	40 kDa	1	0	0	1	0	0	0	0	0	0	0	0	0	0	0	0	0	0	0
AT5G26742.1	| Symbols: emb1138 | DEAD box RNA helicase (RH3) | chr5:9285540-9288871 REVERSE LENGTH=747	81 kDa	1	0	0	0	0	0	1	0	0	0	0	0	0	0	0	0	0	0	0
AT3G52930.1	| Symbols: | Aldolase superfamily protein | chr3:19627383-19628874 REVERSE LENGTH=358	39 kDa	1	0	0	1	0	0	0	0	0	0	0	0	0	0	0	0	0	0	0
AT3G04840.1	| Symbols: | Ribosomal protein S3Ae | chr3:1329751-1331418 FORWARD LENGTH=262	30 kDa	1	0	0	0	0	1	0	0	0	0	0	0	0	0	0	0	0	0	0
AT2G17360.1	| Symbols: | Ribosomal protein S4 (RPS4A) family protein | chr2:7546598-7548138 FORWARD LENGTH=261	30 kDa	1	0	0	1	0	0	0	0	0	0	0	0	0	0	0	0	0	0	0
AT5G19760.1	| Symbols: | Mitochondrial substrate carrier family protein | chr5:6679591-6681845 REVERSE LENGTH=298	32 kDa	1	0	0	0	0	1	0	0	0	0	0	0	0	0	0	0	0	0	0
AT3G63490.1	| Symbols: | Ribosomal protein L1p/L10e family | chr3:23444269-23446020 FORWARD LENGTH=346	38 kDa	1	0	0	0	1	0	0	0	0	0	0	0	0	0	0	0	0	0	0
AT1G09640.1	| Symbols: | Translation elongation factor EF1B, gamma chain | chr1:3120162-3122152 FORWARD LENGTH=414	47 kDa	1	0	0	1	0	0	0	0	0	0	0	0	0	0	0	0	0	0	0
AT5G19220.1	| Symbols: ADG2, APL1 | ADP glucose pyrophosphorylase large subunit 1 | chr5:6463931-6466775 REVERSE LENGTH=522	58 kDa	1	0	0	1	0	0	0	0	0	0	0	0	0	0	0	0	0	0	0
AT1G73110.1	| Symbols: | P-loop containing nucleoside triphosphate hydrolases superfamily protein | chr1:27494344-27496844 REVERSE LENGTH=432	48 kDa	1	0	0	0	1	0	0	0	0	0	0	0	0	0	0	0	0	0	0
AT1G56190.1	| Symbols: | Phosphoglycerate kinase family protein | chr1:21028403-21030454 FORWARD LENGTH=478	50 kDa	1	0	0	1	0	0	0	0	0	0	0	0	0	0	0	0	0	0	0
AT5G48880.2	| Symbols: PKT2, KAT5 | peroxisomal 3-keto-acyl-CoA thiolase 2 | chr5:19814576-19817021 REVERSE LENGTH=457	48 kDa	1	0	0	0	1	0	0	0	0	0	0	0	0	0	0	0	0	0	0
AT5G13430.1	| Symbols: | Ubiquinol-cytochrome C reductase iron-sulfur subunit | chr5:4305414-4307399 REVERSE LENGTH=272	30 kDa	1	0	0	0	1	0	0	0	0	0	0	0	0	0	0	0	0	0	0
AT3G62010.2	| Symbols: | unknown protein; LOCATED IN: cellular_component unknown; EXPRESSED IN: 23 plant structures; EXPRESSED DURING: 15 growth stages. | chr3:22964945-22971149 FORWARD LENGTH=1251	141 kDa	1	0	0	0	1	0	0	0	0	0	0	0	0	0	0	0	0	0	0
AT1G66970.1	| Symbols: SVL2 | SHV3-like 2 | chr1:24992746-24996005 REVERSE LENGTH=763	84 kDa	1	0	0	0	0	0	0	0	1	0	0	0	0	0	0	0	0	0	0
AT1G67120.1	| Symbols: | ATPases;nucleotide binding;ATP binding;nucleoside-triphosphatases;transcription factor binding | chr1:25069727-25095526 REVERSE LENGTH=5393	611 kDa	1	0	0	0	0	0	0	0	1	0	0	0	0	0	0	0	0	0	0
AT3G61430.1	| Symbols: PIP1A, ATPIP1, PIP1, PIP1;1 | plasma membrane intrinsic protein 1A | chr3:22733657-22735113 FORWARD LENGTH=286	31 kDa	1	0	0	0	0	0	0	1	0	0	0	0	0	0	0	0	0	0	0
AT5G58140.1	| Symbols: PHOT2, NPL1 | phototropin 2 | chr5:23524771-23529993 FORWARD LENGTH=915	102 kDa	1	0	0	0	1	0	0	0	0	0	0	0	0	0	0	0	0	0	0
ATCG00170.1	| Symbols: RPOC2 | DNA-directed RNA polymerase family protein | chrC:15938-20068 REVERSE LENGTH=1376	156 kDa	1	0	0	1	0	0	0	0	0	0	0	0	0	0	0	0	0	0	0
AT5G07350.1	| Symbols: Tudor1, AtTudor1, TSN1 | TUDOR-SN protein 1 | chr5:2320344-2324892 REVERSE LENGTH=991	108 kDa	1	0	0	0	0	0	0	0	1	0	0	0	0	0	0	0	0	0	0
AT1G49760.1	| Symbols: PAB8, PABP8 | poly(A) binding protein 8 | chr1:18416740-18419753 FORWARD LENGTH=671	73 kDa	1	0	0	0	1	0	0	0	0	0	0	0	0	0	0	0	0	0	0
AT4G22970.1	| Symbols: RSW4, AESP, ESP | homolog of separase | chr4:12033703-12043572 REVERSE LENGTH=2180	245 kDa	1	0	0	0	0	0	0	1	0	0	0	0	0	0	0	0	0	0	0
AT1G17070.1	| Symbols: | GC-rich sequence DNA-binding factor-like protein with Tuftelin interacting domain | chr1:5837653-5840202 FORWARD LENGTH=849	97 kDa	1	0	0	0	1	0	0	0	0	0	0	0	0	0	0	0	0	0	0
AT1G10200.1	| Symbols: WLIM1 | GATA type zinc finger transcription factor family protein | chr1:3346677-3347763 REVERSE LENGTH=190	21 kDa	1	0	0	0	1	0	0	0	0	0	0	0	0	0	0	0	0	0	0
AT3G57280.1	| Symbols: | Transmembrane proteins 14C | chr3:21193960-21195547 FORWARD LENGTH=226	24 kDa	1	0	0	0	1	0	0	0	0	0	0	0	0	0	0	0	0	0	0
AT1G73650.2	| Symbols: | Protein of unknown function (DUF1295) | chr1:27688549-27690165 REVERSE LENGTH=291	33 kDa	1	0	0	0	0	1	0	0	0	0	0	0	0	0	0	0	0	0	0
AT2G22300.1	| Symbols: CAMTA3, SR1 | signal responsive 1 | chr2:9471599-9476472 FORWARD LENGTH=1032	116 kDa	1	0	0	0	1	0	0	0	0	0	0	0	0	0	0	0	0	0	0
AT1G12700.1	| Symbols: | ATP binding;nucleic acid binding;helicases | chr1:4323722-4326227 REVERSE LENGTH=735	82 kDa	1	0	0	1	0	0	0	0	0	0	0	0	0	0	0	0	0	0	0
AT4G19120.1	| Symbols: ERD3 | S-adenosyl-L-methionine-dependent methyltransferases superfamily protein | chr4:10460665-10463034 REVERSE LENGTH=600	68 kDa	1	0	0	0	0	0	0	0	1	0	0	0	0	0	0	0	0	0	0
AT4G19440.1	| Symbols: | Tetratricopeptide repeat (TPR)-like superfamily protein | chr4:10602006-10604483 REVERSE LENGTH=825	93 kDa	1	0	0	1	0	0	0	0	0	0	0	0	0	0	0	0	0	0	0
AT3G25070.1	| Symbols: RIN4 | RPM1 interacting protein 4 | chr3:9132458-9133747 FORWARD LENGTH=211	23 kDa	1	0	0	0	1	0	0	0	0	0	0	0	0	0	0	0	0	0	0
AT4G33520.2	| Symbols: PAA1, HMA6 | P-type ATP-ase 1 | chr4:16118993-16125849 FORWARD LENGTH=949	100 kDa	1	0	0	0	1	0	0	0	0	0	0	0	0	0	0	0	0	0	0
AT5G61190.1	| Symbols: | putative endonuclease or glycosyl hydrolase with C2H2-type zinc finger domain | chr5:24615480-24619886 FORWARD LENGTH=995	111 kDa	1	0	0	0	0	0	0	1	0	0	0	0	0	0	0	0	0	0	0
AT1G08840.1	| Symbols: emb2411 | DNA replication helicase, putative | chr1:2829579-2838369 REVERSE LENGTH=1296	143 kDa	1	0	0	0	0	0	0	1	0	0	0	0	0	0	0	0	0	0	0
AT1G56030.1	| Symbols: | RING/U-box superfamily protein | chr1:20957098-20958550 REVERSE LENGTH=371	43 kDa	1	0	0	0	0	0	0	1	0	0	0	0	0	0	0	0	0	0	0
AT1G05580.1	| Symbols: ATCHX23, CHX23 | cation/H+ exchanger 23 | chr1:1665594-1668794 REVERSE LENGTH=867	96 kDa	1	0	0	0	0	1	0	0	0	0	0	0	0	0	0	0	0	0	0
AT2G29510.1	| Symbols: | Protein of unknown function (DUF3527) | chr2:12635231-12637838 FORWARD LENGTH=839	93 kDa	1	0	0	0	1	0	0	0	0	0	0	0	0	0	0	0	0	0	0
AT1G17600.1	| Symbols: | Disease resistance protein (TIR-NBS-LRR class) family | chr1:6053026-6056572 REVERSE LENGTH=1049	119 kDa	1	0	0	0	1	0	0	0	0	0	0	0	0	0	0	0	0	0	0
AT1G74160.1	| Symbols: | unknown protein; BEST Arabidopsis thaliana protein match is: unknown protein (TAIR:AT1G18620.1); Has 3407 Blast hits to 2217 proteins in 314 species: Archae - 0; Bacteria - 264; Metazoa - 1296; Fungi - 318; Plants - 346; Viruses - 34;	?	1	0	0	0	0	0	1	0	0	0	0	0	0	0	0	0	0	0	0
AT1G30410.1	| Symbols: ATMRP13, MRP13, ABCC12 | multidrug resistance-associated protein 13 | chr1:10739357-10747017 FORWARD LENGTH=1468	165 kDa	1	0	0	0	0	0	0	1	0	0	0	0	0	0	0	0	0	0	0
AT1G15890.1	| Symbols: | Disease resistance protein (CC-NBS-LRR class) family | chr1:5461406-5463961 FORWARD LENGTH=851	96 kDa	1	0	0	0	0	0	0	0	1	0	0	0	0	0	0	0	0	0	0
AT1G66480.1	| Symbols: | plastid movement impaired 2 | chr1:24805770-24807405 REVERSE LENGTH=225	?	1	0	0	0	0	0	1	0	0	0	0	0	0	0	0	0	0	0	0
AT4G39756.1	| Symbols: | Galactose oxidase/kelch repeat superfamily protein | chr4:18441756-18442880 FORWARD LENGTH=374	43 kDa	1	0	0	1	0	0	0	0	0	0	0	0	0	0	0	0	0	0	0
AT5G52300.1	| Symbols: RD29B, LTI65 | CAP160 protein | chr5:21237205-21239404 FORWARD LENGTH=619	66 kDa	1	0	0	1	0	0	0	0	0	0	0	0	0	0	0	0	0	0	0
AT1G08070.1	| Symbols: OTP82 | Tetratricopeptide repeat (TPR)-like superfamily protein | chr1:2514374-2516599 REVERSE LENGTH=741	84 kDa	1	0	0	0	0	0	0	0	1	0	0	0	0	0	0	0	0	0	0
AT5G56710.2	| Symbols: | Ribosomal protein L31e family protein | chr5:22944003-22944767 REVERSE LENGTH=85	10 kDa	1	0	0	0	0	0	0	1	0	0	0	0	0	0	0	0	0	0	0
AT5G37380.1	| Symbols: | Chaperone DnaJ-domain superfamily protein | chr5:14817035-14818330 REVERSE LENGTH=431	48 kDa	1	0	0	0	0	0	1	0	0	0	0	0	0	0	0	0	0	0	0
AT2G26340.1	| Symbols: | unknown protein; FUNCTIONS IN: molecular_function unknown; INVOLVED IN: biological_process unknown; LOCATED IN: chloroplast thylakoid membrane, chloroplast thylakoid lumen, chloroplast; EXPRESSED IN: 22 plant structures; EXPRESSED DURING: 13 growth stages; Has 38 Blast hits to 38 proteins in 13 species: Archae - 0; Bacteria - 0; Metazoa - 0; Fungi - 0; Plants - 38; Viruses - 0; Other…	28 kDa	1	0	0	0	1	0	0	0	0	0	0	0	0	0	0	0	0	0	0
AT1G13120.1	| Symbols: emb1745 | embryo defective 1745 | chr1:4469334-4472775 REVERSE LENGTH=611	?	1	0	0	0	1	0	0	0	0	0	0	0	0	0	0	0	0	0	0
AT1G08170.1	| Symbols: | Histone superfamily protein | chr1:2562941-2563672 REVERSE LENGTH=243	27 kDa	1	0	0	1	0	0	0	0	0	0	0	0	0	0	0	0	0	0	0
AT4G35770.3	| Symbols: SEN1, ATSEN1, DIN1 | Rhodanese/Cell cycle control phosphatase superfamily protein | chr4:16945073-16945964 FORWARD LENGTH=177	20 kDa	1	0	0	0	0	0	0	1	0	0	0	0	0	0	0	0	0	0	0
AT4G17170.1	| Symbols: AT-RAB2, ATRABB1C, ATRAB2A, RAB2A, RABB1C, ATRAB-B1B, RAB-B1B | RAB GTPase homolog B1C | chr4:9644908-9646220 REVERSE LENGTH=211	23 kDa	1	0	0	0	0	0	0	0	1	0	0	0	0	0	0	0	0	0	0
AT4G11080.1	| Symbols: | HMG (high mobility group) box protein | chr4:6760898-6763272 REVERSE LENGTH=446	52 kDa	1	0	0	0	0	0	0	0	1	0	0	0	0	0	0	0	0	0	0
AT3G50480.1	| Symbols: HR4 | homolog of RPW8 4 | chr3:18733287-18734180 FORWARD LENGTH=200	23 kDa	1	0	0	0	1	0	0	0	0	0	0	0	0	0	0	0	0	0	0
AT5G06660.1	| Symbols: | Protein of unknown function DUF106, transmembrane | chr5:2046863-2047453 FORWARD LENGTH=196	21 kDa	1	0	0	0	1	0	0	0	0	0	0	0	0	0	0	0	0	0	0
AT3G04960.1	| Symbols: | Domain of unknown function (DUF3444) | chr3:1374099-1375769 FORWARD LENGTH=556	65 kDa	1	0	0	0	0	1	0	0	0	0	0	0	0	0	0	0	0	0	0
AT5G56260.1	| Symbols: | Ribonuclease E inhibitor RraA/Dimethylmenaquinone methyltransferase | chr5:22775549-22776049 REVERSE LENGTH=166	18 kDa	1	0	0	0	1	0	0	0	0	0	0	0	0	0	0	0	0	0	0
AT3G42723.1	| Symbols: | aminoacyl-tRNA ligases;ATP binding;nucleotide binding | chr3:14838392-14841189 REVERSE LENGTH=818	94 kDa	1	0	0	0	0	0	0	0	1	0	0	0	0	0	0	0	0	0	0
AT1G69390.1	| Symbols: ATMINE1, MINE1, ARC12 | homologue of bacterial MinE 1 | chr1:26084721-26086284 FORWARD LENGTH=229	26 kDa	1	0	0	0	1	0	0	0	0	0	0	0	0	0	0	0	0	0	0
AT5G39960.1	| Symbols: | GTP binding;GTP binding | chr5:15994195-15996820 FORWARD LENGTH=621	69 kDa	1	0	0	0	0	1	0	0	0	0	0	0	0	0	0	0	0	0	0
ATCG00760.1	| Symbols: RPL36 | ribosomal protein L36 | chrC:79489-79602 REVERSE LENGTH=37	4 kDa	1	0	0	0	0	0	1	0	0	0	0	0	0	0	0	0	0	0	0
AT3G12930.1	| Symbols: | Lojap-related protein | chr3:4128465-4129616 FORWARD LENGTH=238	26 kDa	1	0	0	1	0	0	0	0	0	0	0	0	0	0	0	0	0	0	0
AT3G22500.1	| Symbols: ATECP31 | Seed maturation protein | chr3:7971920-7972865 REVERSE LENGTH=256	27 kDa	1	0	0	1	0	0	0	0	0	0	0	0	0	0	0	0	0	0	0
AT5G46220.1	| Symbols: | Protein of unknown function (DUF616) | chr5:18738827-18741964 FORWARD LENGTH=462	54 kDa	1	0	0	1	0	0	0	0	0	0	0	0	0	0	0	0	0	0	0
AT5G59890.1	| Symbols: ADF4, ATADF4 | actin depolymerizing factor 4 | chr5:24122545-24123596 FORWARD LENGTH=139	16 kDa	1	0	0	0	1	0	0	0	0	0	0	0	0	0	0	0	0	0	0
AT1G44920.1	| Symbols: | unknown protein; FUNCTIONS IN: molecular_function unknown; INVOLVED IN: biological_process unknown; LOCATED IN: chloroplast; EXPRESSED IN: 22 plant structures; EXPRESSED DURING: 13 growth stages; CONTAINS InterPro DOMAIN/s: Protein of unknown function DUF3054 (InterPro:IPR021414); Has 246 Blast hits to 246 proteins in 119 species: Archae - 14; Bacteria - 181; Metazoa - 0; Fungi - 0; …	28 kDa	1	0	0	0	1	0	0	0	0	0	0	0	0	0	0	0	0	0	0
AT2G46505.1	| Symbols: SDH4 | succinate dehydrogenase subunit 4 | chr2:19090013-19090468 REVERSE LENGTH=151	17 kDa	1	0	0	0	0	0	0	0	1	0	0	0	0	0	0	0	0	0	0
AT2G01590.1	| Symbols: CRR3 | chlororespiratory reduction 3 | chr2:266675-267379 FORWARD LENGTH=174	19 kDa	1	0	0	0	1	0	0	0	0	0	0	0	0	0	0	0	0	0	0
AT4G29870.1	| Symbols: | Oligosaccharyltransferase complex/magnesium transporter family protein | chr4:14606012-14606530 FORWARD LENGTH=172	19 kDa	1	0	0	0	0	0	1	0	0	0	0	0	0	0	0	0	0	0	0
AT4G28250.1	| Symbols: ATEXPB3, EXPB3, ATHEXP BETA 1.6 | expansin B3 | chr4:14000446-14001945 REVERSE LENGTH=264	28 kDa	1	0	0	0	0	1	0	0	0	0	0	0	0	0	0	0	0	0	0
AT1G09920.1	| Symbols: | TRAF-type zinc finger-related | chr1:3224863-3226860 REVERSE LENGTH=192	22 kDa	1	0	0	0	1	0	0	0	0	0	0	0	0	0	0	0	0	0	0
AT5G39520.1	| Symbols: | Protein of unknown function (DUF1997) | chr5:15823920-15825416 REVERSE LENGTH=230	26 kDa	1	0	0	0	0	0	0	0	1	0	0	0	0	0	0	0	0	0	0
AT5G13780.1	| Symbols: | Acyl-CoA N-acyltransferases (NAT) superfamily protein | chr5:4447610-4448603 REVERSE LENGTH=192	22 kDa	1	0	0	0	1	0	0	0	0	0	0	0	0	0	0	0	0	0	0
AT4G23690.1	| Symbols: | Disease resistance-responsive (dirigent-like protein) family protein | chr4:12339152-12339715 REVERSE LENGTH=187	21 kDa	1	0	0	0	0	0	0	1	0	0	0	0	0	0	0	0	0	0	0
AT4G14190.1	| Symbols: | Pentatricopeptide repeat (PPR) superfamily protein | chr4:8183594-8185180 REVERSE LENGTH=501	58 kDa	1	0	0	0	0	0	0	0	1	0	0	0	0	0	0	0	0	0	0
AT3G12920.1	| Symbols: | SBP (S-ribonuclease binding protein) family protein | chr3:4122127-4123323 REVERSE LENGTH=335	38 kDa	1	0	0	0	0	1	0	0	0	0	0	0	0	0	0	0	0	0	0
AT2G34600.1	| Symbols: JAZ7, TIFY5B | jasmonate-zim-domain protein 7 | chr2:14573172-14573718 FORWARD LENGTH=148	17 kDa	1	0	0	0	1	0	0	0	0	0	0	0	0	0	0	0	0	0	0
AT5G16470.1	| Symbols: | zinc finger (C2H2 type) family protein | chr5:5379516-5379830 FORWARD LENGTH=104	11 kDa	1	0	0	0	0	0	1	0	0	0	0	0	0	0	0	0	0	0	0
AT1G27200.1	| Symbols: | Domain of unknown function (DUF23) | chr1:9449812-9451539 REVERSE LENGTH=575	66 kDa	1	0	0	0	0	0	0	1	0	0	0	0	0	0	0	0	0	0	0
AT1G49480.1	| Symbols: RTV1 | related to vernalization1 1 | chr1:18314596-18315460 REVERSE LENGTH=226	26 kDa	1	0	0	1	0	0	0	0	0	0	0	0	0	0	0	0	0	0	0
AT1G50020.1	| Symbols: | unknown protein; FUNCTIONS IN: molecular_function unknown; INVOLVED IN: biological_process unknown; LOCATED IN: chloroplast thylakoid membrane, chloroplast; EXPRESSED IN: 24 plant structures; EXPRESSED DURING: 15 growth stages; Has 72 Blast hits to 72 proteins in 27 species: Archae - 0; Bacteria - 0; Metazoa - 0; Fungi - 0; Plants - 72; Viruses - 0; Other Eukaryotes - 0 (source: NCBI…	23 kDa	1	0	0	0	1	0	0	0	0	0	0	0	0	0	0	0	0	0	0
AT1G11530.1	| Symbols: ATCXXS1, CXXS1 | C-terminal cysteine residue is changed to a serine 1 | chr1:3874518-3875311 FORWARD LENGTH=118	13 kDa	1	0	0	1	0	0	0	0	0	0	0	0	0	0	0	0	0	0	0
AT3G10520.1	| Symbols: AHB2, GLB2, ARATH GLB2, NSHB2, ATGLB2, HB2 | haemoglobin 2 | chr3:3276516-3277765 REVERSE LENGTH=158	18 kDa	1	0	0	1	0	0	0	0	0	0	0	0	0	0	0	0	0	0	0
AT5G66400.1	| Symbols: RAB18, ATDI8 | Dehydrin family protein | chr5:26518511-26519153 REVERSE LENGTH=186	18 kDa	1	0	0	1	0	0	0	0	0	0	0	0	0	0	0	0	0	0	0
AT4G30220.1	| Symbols: RUXF | small nuclear ribonucleoprotein F | chr4:14803100-14804259 REVERSE LENGTH=88	10 kDa	1	0	0	0	1	0	0	0	0	0	0	0	0	0	0	0	0	0	0
AT2G40600.1	| Symbols: | appr-1-p processing enzyme family protein | chr2:16947012-16948537 REVERSE LENGTH=257	27 kDa	1	0	0	0	0	0	0	0	1	0	0	0	0	0	0	0	0	0	0
AT3G61190.1	| Symbols: BAP1 | BON association protein 1 | chr3:22650837-22651415 REVERSE LENGTH=192	22 kDa	1	0	0	0	0	0	0	1	0	0	0	0	0	0	0	0	0	0	0
AT1G28140.1	| Symbols: | unknown protein; FUNCTIONS IN: molecular_function unknown; INVOLVED IN: biological_process unknown; LOCATED IN: chloroplast; EXPRESSED IN: 22 plant structures; EXPRESSED DURING: 13 growth stages; CONTAINS InterPro DOMAIN/s: Protein of unknown function DUF2301, transmembrane (InterPro:IPR019275); Has 140 Blast hits to 140 proteins in 72 species: Archae - 0; Bacteria - 86; Metazoa - 10…	30 kDa	1	0	0	0	0	0	1	0	0	0	0	0	0	0	0	0	0	0	0
AT3G02770.1	| Symbols: | Ribonuclease E inhibitor RraA/Dimethylmenaquinone methyltransferase | chr3:601017-601884 REVERSE LENGTH=166	18 kDa	1	0	0	0	1	0	0	0	0	0	0	0	0	0	0	0	0	0	0
AT2G40765.1	| Symbols: | unknown protein; FUNCTIONS IN: molecular_function unknown; INVOLVED IN: biological_process unknown; LOCATED IN: mitochondrion, mitochondrial respiratory chain complex III; EXPRESSED IN: 24 plant structures; EXPRESSED DURING: 15 growth stages; Has 32 Blast hits to 32 proteins in 11 species: Archae - 0; Bacteria - 0; Metazoa - 0; Fungi - 0; Plants - 32; Viruses - 0; Other Eukaryotes - …	6 kDa	1	0	0	0	0	1	0	0	0	0	0	0	0	0	0	0	0	0	0
AT3G27750.1	| Symbols: | FUNCTIONS IN: molecular_function unknown; INVOLVED IN: biological_process unknown; LOCATED IN: chloroplast; EXPRESSED IN: 16 plant structures; EXPRESSED DURING: 12 growth stages; BEST Arabidopsis thaliana protein match is: Vacuolar sorting protein 9 (VPS9) domain (TAIR:AT5G09320.1); Has 106 Blast hits to 106 proteins in 16 species: Archae - 0; Bacteria - 0; Metazoa - 0; Fungi - 4; Pl…	25 kDa	1	0	0	0	1	0	0	0	0	0	0	0	0	0	0	0	0	0	0
AT2G42310.1	AT2G42310.1	?	1	0	0	0	1	0	0	0	0	0	0	0	0	0	0	0	0	0	0
AT5G40930.1	| Symbols: TOM20-4 | translocase of outer membrane 20-4 | chr5:16404523-16405825 FORWARD LENGTH=187	21 kDa	1	0	0	0	1	0	0	0	0	0	0	0	0	0	0	0	0	0	0
AT3G56290.1	| Symbols: | unknown protein; Has 39 Blast hits to 39 proteins in 15 species: Archae - 0; Bacteria - 0; Metazoa - 0; Fungi - 0; Plants - 39; Viruses - 0; Other Eukaryotes - 0 (source: NCBI BLink). | chr3:20878743-20879541 REVERSE LENGTH=173	20 kDa	1	0	0	0	1	0	0	0	0	0	0	0	0	0	0	0	0	0	0
AT4G10110.1	| Symbols: | RNA-binding (RRM/RBD/RNP motifs) family protein | chr4:6309606-6310809 REVERSE LENGTH=173	19 kDa	1	0	0	1	0	0	0	0	0	0	0	0	0	0	0	0	0	0	0
AT4G14110.1	| Symbols: COP9, CSN8, FUS7, EMB143 | COP9 signalosome, subunit CSN8 | chr4:8133049-8134867 REVERSE LENGTH=197	23 kDa	1	0	0	0	1	0	0	0	0	0	0	0	0	0	0	0	0	0	0
AT4G04330.1	| Symbols: | Chaperonin-like RbcX protein | chr4:2116700-2118563 REVERSE LENGTH=174	20 kDa	1	0	0	0	1	0	0	0	0	0	0	0	0	0	0	0	0	0	0
AT5G62140.1	| Symbols: | unknown protein; FUNCTIONS IN: molecular_function unknown; INVOLVED IN: biological_process unknown; LOCATED IN: chloroplast; EXPRESSED IN: 19 plant structures; EXPRESSED DURING: 13 growth stages; Has 60 Blast hits to 60 proteins in 24 species: Archae - 0; Bacteria - 14; Metazoa - 0; Fungi - 0; Plants - 45; Viruses - 0; Other Eukaryotes - 1 (source: NCBI BLink). | chr5:24954563-249553…	26 kDa	1	0	0	0	1	0	0	0	0	0	0	0	0	0	0	0	0	0	0
AT4G29660.1	| Symbols: EMB2752 | embryo defective 2752 | chr4:14534495-14535171 REVERSE LENGTH=103	12 kDa	1	0	0	0	1	0	0	0	0	0	0	0	0	0	0	0	0	0	0
AT1G03457.1	| Symbols: | RNA-binding (RRM/RBD/RNP motifs) family protein | chr1:861109-864019 REVERSE LENGTH=429	48 kDa	1	0	0	0	0	1	0	0	0	0	0	0	0	0	0	0	0	0	0
AT1G02816.1	| Symbols: | Protein of unknown function, DUF538 | chr1:621637-622137 FORWARD LENGTH=166	18 kDa	1	0	0	0	0	0	0	1	0	0	0	0	0	0	0	0	0	0	0
AT5G07560.1	| Symbols: GRP20, ATGRP20 | glycine-rich protein 20 | chr5:2390468-2391044 REVERSE LENGTH=153	15 kDa	1	0	0	0	0	0	0	1	0	0	0	0	0	0	0	0	0	0	0
AT5G25490.1	| Symbols: | Ran BP2/NZF zinc finger-like superfamily protein | chr5:8876639-8877339 FORWARD LENGTH=170	18 kDa	1	0	0	0	1	0	0	0	0	0	0	0	0	0	0	0	0	0	0
AT4G27160.1	| Symbols: AT2S3, SESA3 | seed storage albumin 3 | chr4:13611836-13612330 FORWARD LENGTH=164	19 kDa	1	0	0	1	0	0	0	0	0	0	0	0	0	0	0	0	0	0	0
AT5G01650.1	| Symbols: | Tautomerase/MIF superfamily protein | chr5:242734-244033 REVERSE LENGTH=115	12 kDa	1	0	0	0	1	0	0	0	0	0	0	0	0	0	0	0	0	0	0
AT3G18570.1	| Symbols: | Oleosin family protein | chr3:6396072-6396572 REVERSE LENGTH=166	18 kDa	1	0	0	1	0	0	0	0	0	0	0	0	0	0	0	0	0	0	0
AT4G35310.1	| Symbols: CPK5, ATCPK5 | calmodulin-domain protein kinase 5 | chr4:16802436-16804628 FORWARD LENGTH=556	62 kDa	0	18	13	0	0	0	0	0	0	0	0	0	0	11	7	7	6	0	0
AT5G48480.1	| Symbols: | Lactoylglutathione lyase / glyoxalase I family protein | chr5:19644814-19645658 FORWARD LENGTH=166	18 kDa	0	14	0	0	0	0	0	0	0	0	0	0	14	0	0	0	0	0	0
AT4G11010.1	| Symbols: NDPK3 | nucleoside diphosphate kinase 3 | chr4:6732780-6734298 REVERSE LENGTH=238	26 kDa	0	8	5	0	0	0	0	0	0	2	1	0	2	0	3	0	5	0	0
AT3G28500.1	| Symbols: | 60S acidic ribosomal protein family | chr3:10682204-10682551 FORWARD LENGTH=115	12 kDa	0	8	0	0	0	0	0	0	0	0	0	0	8	0	0	0	0	0	0
AT2G24020.1	| Symbols: | Uncharacterised BCR, YbaB family COG0718 | chr2:10217869-10219269 REVERSE LENGTH=182	20 kDa	0	5	1	0	0	0	0	0	0	1	1	0	3	0	0	1	0	0	0
AT2G36130.1	| Symbols: | Cyclophilin-like peptidyl-prolyl cis-trans isomerase family protein | chr2:15166863-15168259 FORWARD LENGTH=164	18 kDa	0	5	0	0	0	0	0	0	0	0	0	0	5	0	0	0	0	0	0
AT4G00860.1	| Symbols: ATOZI1, AT0ZI1 | Protein of unknown function (DUF1138) | chr4:359548-359868 REVERSE LENGTH=80	9 kDa	0	4	2	0	0	0	0	0	0	2	0	0	2	0	0	2	0	0	0
AT1G07790.1	| Symbols: HTB1 | Histone superfamily protein | chr1:2413049-2413495 FORWARD LENGTH=148	16 kDa	0	4	1	0	0	0	0	0	0	0	0	0	4	0	0	1	0	0	0
AT1G14980.1	| Symbols: CPN10 | chaperonin 10 | chr1:5165930-5166654 REVERSE LENGTH=98	11 kDa	0	4	0	0	0	0	0	0	0	0	0	0	4	0	0	0	0	0	0
AT3G46040.1	| Symbols: RPS15AD | ribosomal protein S15A D | chr3:16914891-16915529 FORWARD LENGTH=130	15 kDa	0	4	0	0	0	0	0	0	0	1	0	0	3	0	0	0	0	0	0
AT2G21130.1	| Symbols: | Cyclophilin-like peptidyl-prolyl cis-trans isomerase family protein | chr2:9055619-9056143 REVERSE LENGTH=174	18 kDa	0	4	0	0	0	0	0	0	0	0	0	0	4	0	0	0	0	0	0
AT3G22480.1	| Symbols: PDF2 | prefoldin 2 | chr3:7969080-7969526 FORWARD LENGTH=148	17 kDa	0	4	0	0	0	0	0	0	0	0	0	0	4	0	0	0	0	0	0
AT4G34555.1	| Symbols: | Ribosomal protein S25 family protein | chr4:16504381-16505339 REVERSE LENGTH=108	12 kDa	0	3	1	0	0	0	0	0	0	0	0	0	3	0	0	1	0	0	0
AT1G48920.1	| Symbols: ATNUC-L1, PARL1, NUC-L1 | nucleolin like 1 | chr1:18098186-18101422 FORWARD LENGTH=557	?	0	3	0	0	0	0	0	0	0	0	0	0	3	0	0	0	0	0	0
AT2G21870.1	| Symbols: MGP1 | copper ion binding;cobalt ion binding;zinc ion binding | chr2:9320456-9322618 REVERSE LENGTH=240	28 kDa	0	3	0	0	0	0	0	0	0	0	0	0	3	0	0	0	0	0	0
AT3G56070.1	| Symbols: ROC2 | rotamase cyclophilin 2 | chr3:20806987-20807517 REVERSE LENGTH=176	19 kDa	0	3	0	0	0	0	0	0	0	0	1	0	2	0	0	0	0	0	0
AT4G13200.1	| Symbols: | unknown protein; FUNCTIONS IN: molecular_function unknown; INVOLVED IN: biological_process unknown; LOCATED IN: thylakoid, chloroplast thylakoid membrane, chloroplast, plastoglobule; EXPRESSED IN: 22 plant structures; EXPRESSED DURING: 13 growth stages; Has 97 Blast hits to 97 proteins in 46 species: Archae - 0; Bacteria - 65; Metazoa - 2; Fungi - 0; Plants - 28; Viruses - 0; Other E…	20 kDa	0	3	0	0	0	0	0	0	0	0	0	0	3	0	0	0	0	0	0
AT2G44310.1	| Symbols: | Calcium-binding EF-hand family protein | chr2:18309285-18309713 FORWARD LENGTH=142	16 kDa	0	2	2	0	0	0	0	0	0	0	0	0	2	0	0	2	0	0	0
AT2G37600.1	| Symbols: | Ribosomal protein L36e family protein | chr2:15774410-15775203 REVERSE LENGTH=113	13 kDa	0	2	1	0	0	0	0	0	0	0	0	0	2	0	0	1	0	0	0
AT4G22010.1	| Symbols: sks4 | SKU5 similar 4 | chr4:11663429-11666463 FORWARD LENGTH=541	60 kDa	0	2	0	0	0	0	0	0	0	0	0	0	0	0	2	0	0	0	0
AT1G04680.1	| Symbols: | Pectin lyase-like superfamily protein | chr1:1304052-1307780 REVERSE LENGTH=431	48 kDa	0	2	0	0	0	0	0	0	0	0	0	0	0	0	2	0	0	0	0
AT4G31580.1	| Symbols: SRZ-22, SRZ22, RSZP22, RSZ22, At-RSZ22 | serine/arginine-rich 22 | chr4:15306983-15308064 FORWARD LENGTH=200	22 kDa	0	2	0	0	0	0	0	0	0	0	0	0	2	0	0	0	0	0	0
AT3G14040.1	| Symbols: | Pectin lyase-like superfamily protein | chr3:4648607-4650226 REVERSE LENGTH=445	46 kDa	0	2	0	0	0	0	0	0	0	0	0	0	2	0	0	0	0	0	0
AT1G74270.1	| Symbols: | Ribosomal protein L35Ae family protein | chr1:27928415-27929466 REVERSE LENGTH=112	13 kDa	0	2	0	0	0	0	0	0	0	2	0	0	0	0	0	0	0	0	0
AT3G15640.1	| Symbols: | Rubredoxin-like superfamily protein | chr3:5299273-5301371 FORWARD LENGTH=176	19 kDa	0	2	0	0	0	0	0	0	0	0	0	0	2	0	0	0	0	0	0
AT5G54640.1	| Symbols: HTA1, RAT5, ATHTA1 | Histone superfamily protein | chr5:22196540-22197279 FORWARD LENGTH=130	14 kDa	0	2	0	0	0	0	0	0	0	2	0	0	0	0	0	0	0	0	0
AT2G18740.1	| Symbols: | Small nuclear ribonucleoprotein family protein | chr2:8123334-8124710 FORWARD LENGTH=88	10 kDa	0	2	0	0	0	0	0	0	0	0	0	0	2	0	0	0	0	0	0
AT5G42070.1	| Symbols: | unknown protein; FUNCTIONS IN: molecular_function unknown; INVOLVED IN: biological_process unknown; LOCATED IN: chloroplast thylakoid membrane, chloroplast; EXPRESSED IN: 21 plant structures; EXPRESSED DURING: 13 growth stages; Has 30201 Blast hits to 17322 proteins in 780 species: Archae - 12; Bacteria - 1396; Metazoa - 17338; Fungi - 3422; Plants - 5037; Viruses - 0; Other Eukaryot…	18 kDa	0	2	0	0	0	0	0	0	0	0	0	0	2	0	0	0	0	0	0
AT4G25890.1	| Symbols: | 60S acidic ribosomal protein family | chr4:13159627-13160393 REVERSE LENGTH=119	12 kDa	0	2	0	0	0	0	0	0	0	0	0	0	2	0	0	0	0	0	0
AT2G02050.1	| Symbols: | NADH-ubiquinone oxidoreductase B18 subunit, putative | chr2:490024-490335 FORWARD LENGTH=103	12 kDa	0	2	0	0	0	0	0	0	0	0	0	0	2	0	0	0	0	0	0
AT2G17560.1	| Symbols: HMGB4, NFD4, NFD04 | high mobility group B4 | chr2:7642486-7643468 REVERSE LENGTH=138	15 kDa	0	2	0	0	0	0	0	0	0	0	0	0	2	0	0	0	0	0	0
AT1G56580.1	| Symbols: SVB | Protein of unknown function, DUF538 | chr1:21198402-21198902 REVERSE LENGTH=166	18 kDa	0	2	0	0	0	0	0	0	0	0	0	0	2	0	0	0	0	0	0
AT1G12310.1	| Symbols: | Calcium-binding EF-hand family protein | chr1:4187500-4187946 REVERSE LENGTH=148	17 kDa	0	2	0	0	0	0	0	0	0	0	0	0	2	0	0	0	0	0	0
AT5G47570.1	| Symbols: | unknown protein; Has 30201 Blast hits to 17322 proteins in 780 species: Archae - 12; Bacteria - 1396; Metazoa - 17338; Fungi - 3422; Plants - 5037; Viruses - 0; Other Eukaryotes - 2996 (source: NCBI BLink). | chr5:19292869-19294666 REVERSE LENGTH=125	13 kDa	0	2	0	0	0	0	0	0	0	0	0	0	2	0	0	0	0	0	0
AT3G49100.1	| Symbols: | Signal recognition particle, SRP9/SRP14 subunit | chr3:18196944-18198298 FORWARD LENGTH=103	12 kDa	0	2	0	0	0	0	0	0	0	0	0	0	2	0	0	0	0	0	0
AT1G32210.1	| Symbols: ATDAD1 | Defender against death (DAD family) protein | chr1:11606047-11607652 REVERSE LENGTH=115	13 kDa	0	2	0	0	0	0	0	0	0	0	0	0	2	0	0	0	0	0	0
AT2G23930.1	| Symbols: SNRNP-G | probable small nuclear ribonucleoprotein G | chr2:10182353-10183026 FORWARD LENGTH=80	9 kDa	0	2	0	0	0	0	0	0	0	2	0	0	0	0	0	0	0	0	0
AT3G46940.1	| Symbols: DUT1 | DUTP-PYROPHOSPHATASE-LIKE 1 | chr3:17288367-17288867 REVERSE LENGTH=166	18 kDa	0	2	0	0	0	0	0	0	0	0	0	0	2	0	0	0	0	0	0
AT1G80230.1	| Symbols: | Rubredoxin-like superfamily protein | chr1:30169784-30170999 REVERSE LENGTH=171	19 kDa	0	2	0	0	0	0	0	0	0	0	0	0	2	0	0	0	0	0	0
AT5G55160.1	| Symbols: SUM2, SUMO 2, SUMO2, ATSUMO2 | small ubiquitin-like modifier 2 | chr5:22383747-22384772 REVERSE LENGTH=103	12 kDa	0	2	0	0	0	0	0	0	0	0	0	0	2	0	0	0	0	0	0
AT5G10810.1	| Symbols: ATER, ER | enhancer of rudimentary protein, putative | chr5:3418897-3420556 REVERSE LENGTH=109	13 kDa	0	2	0	0	0	0	0	0	0	0	0	0	2	0	0	0	0	0	0
AT5G47600.1	AT5G47600.1	?	0	2	0	0	0	0	0	0	0	0	0	0	2	0	0	0	0	0	0
AT2G07340.1	| Symbols: PFD1 | PREFOLDIN 1 | chr2:3045644-3046606 FORWARD LENGTH=128	15 kDa	0	2	0	0	0	0	0	0	0	0	0	0	2	0	0	0	0	0	0
AT5G39800.1	| Symbols: | Mitochondrial ribosomal protein L27 | chr5:15935580-15936936 FORWARD LENGTH=94	10 kDa	0	2	0	0	0	0	0	0	0	0	0	0	2	0	0	0	0	0	0
AT4G00810.1	| Symbols: | 60S acidic ribosomal protein family | chr4:346179-346957 REVERSE LENGTH=113	11 kDa	0	2	0	0	0	0	0	0	0	0	0	0	2	0	0	0	0	0	0
AT5G67510.1	| Symbols: | Translation protein SH3-like family protein | chr5:26937970-26938410 REVERSE LENGTH=146	17 kDa	0	1	1	0	0	0	0	0	0	0	0	0	1	0	0	1	0	0	0
AT5G02870.1	| Symbols: | Ribosomal protein L4/L1 family | chr5:657830-659526 FORWARD LENGTH=407	45 kDa	0	1	0	0	0	0	0	0	0	1	0	0	0	0	0	0	0	0	0
AT5G20950.1	| Symbols: | Glycosyl hydrolase family protein | chr5:7107609-7110775 REVERSE LENGTH=624	68 kDa	0	1	0	0	0	0	0	0	0	1	0	0	0	0	0	0	0	0	0
AT1G79920.2	| Symbols: | Heat shock protein 70 (Hsp 70) family protein | chr1:30058935-30062224 REVERSE LENGTH=831	92 kDa	0	1	0	0	0	0	0	0	0	0	0	0	1	0	0	0	0	0	0
AT3G63520.1	| Symbols: CCD1, ATCCD1, ATNCED1, NCED1 | carotenoid cleavage dioxygenase 1 | chr3:23452940-23455896 FORWARD LENGTH=538	61 kDa	0	1	0	0	0	0	0	0	0	0	0	0	0	1	0	0	0	0	0
AT3G47460.1	| Symbols: ATSMC2 | Structural maintenance of chromosomes (SMC) family protein | chr3:17486765-17493178 FORWARD LENGTH=1171	132 kDa	0	1	0	0	0	0	0	0	0	0	0	0	1	0	0	0	0	0	0
AT3G06010.1	| Symbols: ATCHR12 | Homeotic gene regulator | chr3:1802435-1807284 REVERSE LENGTH=1102	127 kDa	0	1	0	0	0	0	0	0	0	0	0	0	0	1	0	0	0	0	0
AT5G47500.1	| Symbols: | Pectin lyase-like superfamily protein | chr5:19271262-19272845 REVERSE LENGTH=362	40 kDa	0	1	0	0	0	0	0	0	0	0	0	1	0	0	0	0	0	0	0
AT4G33990.1	| Symbols: EMB2758 | Tetratricopeptide repeat (TPR)-like superfamily protein | chr4:16290141-16292612 REVERSE LENGTH=823	92 kDa	0	1	0	0	0	0	0	0	0	0	0	0	0	1	0	0	0	0	0
AT3G60370.1	| Symbols: | FKBP-like peptidyl-prolyl cis-trans isomerase family protein | chr3:22315000-22316533 REVERSE LENGTH=242	27 kDa	0	1	0	0	0	0	0	0	0	0	1	0	0	0	0	0	0	0	0
AT5G15230.2	| Symbols: GASA4 | GAST1 protein homolog 4 | chr5:4945286-4946025 FORWARD LENGTH=83	9 kDa	0	1	0	0	0	0	0	0	0	0	0	0	1	0	0	0	0	0	0
AT2G19870.1	| Symbols: | tRNA/rRNA methyltransferase (SpoU) family protein | chr2:8576034-8577803 FORWARD LENGTH=589	66 kDa	0	1	0	0	0	0	0	0	0	0	0	0	1	0	0	0	0	0	0
AT1G09570.1	| Symbols: PHYA, FHY2, FRE1, HY8 | phytochrome A | chr1:3095498-3099216 REVERSE LENGTH=1122	125 kDa	0	1	0	0	0	0	0	0	0	0	1	0	0	0	0	0	0	0	0
AT5G02570.1	| Symbols: | Histone superfamily protein | chr5:576742-577140 REVERSE LENGTH=132	15 kDa	0	1	0	0	0	0	0	0	0	0	0	0	1	0	0	0	0	0	0
AT5G63960.1	| Symbols: EMB2780 | DNA binding;nucleotide binding;nucleic acid binding;DNA-directed DNA polymerases;DNA-directed DNA polymerases | chr5:25599597-25606672 FORWARD LENGTH=1095	123 kDa	0	1	0	0	0	0	0	0	0	0	0	0	0	0	1	0	0	0	0
AT3G18280.1	| Symbols: | Bifunctional inhibitor/lipid-transfer protein/seed storage 2S albumin superfamily protein | chr3:6267102-6267392 FORWARD LENGTH=96	10 kDa	0	1	0	0	0	0	0	0	0	1	0	0	0	0	0	0	0	0	0
AT1G78040.1	| Symbols: | Pollen Ole e 1 allergen and extensin family protein | chr1:29345993-29346840 FORWARD LENGTH=171	19 kDa	0	1	0	0	0	0	0	0	0	0	0	0	0	0	1	0	0	0	0
AT5G40860.1	AT5G40860.1	?	0	1	0	0	0	0	0	0	0	0	0	0	1	0	0	0	0	0	0
AT1G14450.1	| Symbols: | NADH dehydrogenase (ubiquinone)s | chr1:4947337-4947558 REVERSE LENGTH=73	8 kDa	0	1	0	0	0	0	0	0	0	0	0	0	1	0	0	0	0	0	0
AT1G62820.1	| Symbols: | Calcium-binding EF-hand family protein | chr1:23263822-23264268 REVERSE LENGTH=148	17 kDa	0	1	0	0	0	0	0	0	0	0	0	0	1	0	0	0	0	0	0
AT1G27330.1	| Symbols: | Ribosome associated membrane protein RAMP4 | chr1:9493064-9493898 FORWARD LENGTH=68	8 kDa	0	1	0	0	0	0	0	0	0	0	0	0	1	0	0	0	0	0	0
AT1G06210.1	| Symbols: | ENTH/VHS/GAT family protein | chr1:1897567-1898986 FORWARD LENGTH=383	43 kDa	0	1	0	0	0	0	0	0	0	0	0	0	1	0	0	0	0	0	0
AT1G76300.1	| Symbols: SmD3 | snRNP core protein SMD3 | chr1:28625957-28627080 FORWARD LENGTH=128	14 kDa	0	1	0	0	0	0	0	0	0	0	0	0	1	0	0	0	0	0	0
AT1G53670.1	| Symbols: MSRB1, ATMSRB1 | methionine sulfoxide reductase B 1 | chr1:20036687-20038074 FORWARD LENGTH=202	23 kDa	0	1	0	0	0	0	0	0	0	0	1	0	0	0	0	0	0	0	0
AT4G35490.1	| Symbols: MRPL11 | mitochondrial ribosomal protein L11 | chr4:16855918-16856385 FORWARD LENGTH=155	17 kDa	0	1	0	0	0	0	0	0	0	0	0	0	1	0	0	0	0	0	0
AT2G03440.1	| Symbols: NRP1, ATNRP1 | nodulin-related protein 1 | chr2:1039409-1039972 REVERSE LENGTH=187	20 kDa	0	1	0	0	0	0	0	0	0	0	0	0	1	0	0	0	0	0	0
AT1G08530.1	AT1G08530.1	?	0	1	0	0	0	0	0	0	0	0	0	0	1	0	0	0	0	0	0
AT5G27720.1	| Symbols: emb1644 | Small nuclear ribonucleoprotein family protein | chr5:9815904-9817304 FORWARD LENGTH=129	14 kDa	0	1	0	0	0	0	0	0	0	0	0	0	1	0	0	0	0	0	0
AT5G53560.1	| Symbols: ATB5-A, B5 #2, ATCB5-E, CB5-E | cytochrome B5 isoform E | chr5:21759628-21760353 FORWARD LENGTH=134	15 kDa	0	1	0	0	0	0	0	0	0	0	0	0	1	0	0	0	0	0	0
AT1G29990.1	| Symbols: PFD6 | prefoldin 6 | chr1:10507666-10508821 FORWARD LENGTH=129	15 kDa	0	1	0	0	0	0	0	0	0	0	0	0	1	0	0	0	0	0	0
AT4G34700.1	| Symbols: CIB22, AtCIB22 | LYR family of Fe/S cluster biogenesis protein | chr4:16556874-16558362 FORWARD LENGTH=117	14 kDa	0	1	0	0	0	0	0	0	0	0	0	0	1	0	0	0	0	0	0
AT4G28770.1	| Symbols: | Tetraspanin family protein | chr4:14212177-14213518 REVERSE LENGTH=281	31 kDa	0	1	0	0	0	0	0	0	0	0	0	0	1	0	0	0	0	0	0
AT5G56600.1	| Symbols: PFN3, PRF3 | profilin 3 | chr5:22909882-22910821 REVERSE LENGTH=168	18 kDa	0	1	0	0	0	0	0	0	0	0	0	0	1	0	0	0	0	0	0
AT3G53370.2	| Symbols: | S1FA-like DNA-binding protein | chr3:19788159-19788737 REVERSE LENGTH=38	4 kDa	0	1	0	0	0	0	0	0	0	0	0	0	1	0	0	0	0	0	0
AT2G47640.1	| Symbols: | Small nuclear ribonucleoprotein family protein | chr2:19537393-19538431 FORWARD LENGTH=109	13 kDa	0	1	0	0	0	0	0	0	0	1	0	0	0	0	0	0	0	0	0
AT4G38970.1	| Symbols: FBA2 | fructose-bisphosphate aldolase 2 | chr4:18163714-18165659 REVERSE LENGTH=398	43 kDa	0	0	2	0	0	0	0	0	0	0	0	0	0	0	0	0	0	0	2
AT1G28380.1	| Symbols: NSL1 | MAC/Perforin domain-containing protein | chr1:9963696-9966060 FORWARD LENGTH=612	68 kDa	0	0	2	0	0	0	0	0	0	0	0	0	0	0	0	0	2	0	0
AT3G55440.1	| Symbols: ATCTIMC, TPI, CYTOTPI | triosephosphate isomerase | chr3:20553794-20556078 FORWARD LENGTH=254	27 kDa	0	0	2	0	0	0	0	0	0	0	0	0	0	0	0	0	0	2	0
AT1G52740.1	| Symbols: HTA9 | histone H2A protein 9 | chr1:19645409-19646221 FORWARD LENGTH=134	14 kDa	0	0	2	0	0	0	0	0	0	0	0	0	0	0	0	2	0	0	0
AT1G54690.1	| Symbols: HTA3, H2AXB, G-H2AX, GAMMA-H2AX | gamma histone variant H2AX | chr1:20414607-20415206 REVERSE LENGTH=142	15 kDa	0	0	2	0	0	0	0	0	0	0	0	0	0	0	0	2	0	0	0
AT1G07890.1	| Symbols: APX1, MEE6, CS1, ATAPX1, ATAPX01 | ascorbate peroxidase 1 | chr1:2438005-2439435 FORWARD LENGTH=250	28 kDa	0	0	1	0	0	0	0	0	0	0	0	0	0	0	0	0	0	1	0
AT4G25130.1	| Symbols: PMSR4 | peptide met sulfoxide reductase 4 | chr4:12898802-12899998 REVERSE LENGTH=258	29 kDa	0	0	1	0	0	0	0	0	0	0	0	0	0	0	0	0	0	1	0
AT4G02660.1	| Symbols: | Beige/BEACH domain ;WD domain, G-beta repeat protein | chr4:1159927-1173791 REVERSE LENGTH=3527	393 kDa	0	0	1	0	0	0	0	0	0	0	0	0	0	0	0	0	0	1	0
AT4G33240.1	| Symbols: FAB1A | 1-phosphatidylinositol-4-phosphate 5-kinases;zinc ion binding;1-phosphatidylinositol-3-phosphate 5-kinases | chr4:16029504-16037278 REVERSE LENGTH=1757	196 kDa	0	0	1	0	0	0	0	0	0	0	0	0	0	0	0	1	0	0	0
AT2G36145.1	| Symbols: | unknown protein; FUNCTIONS IN: molecular_function unknown; INVOLVED IN: biological_process unknown; LOCATED IN: chloroplast thylakoid membrane, chloroplast stroma, chloroplast; EXPRESSED IN: 19 plant structures; EXPRESSED DURING: 13 growth stages; Has 49 Blast hits to 49 proteins in 17 species: Archae - 0; Bacteria - 0; Metazoa - 0; Fungi - 0; Plants - 49; Viruses - 0; Other Eukaryot…	20 kDa	0	0	1	0	0	0	0	0	0	0	0	0	0	0	0	1	0	0	0
AT5G04360.1	| Symbols: ATPU1, ATLDA, PU1, LDA | limit dextrinase | chr5:1221566-1228399 FORWARD LENGTH=965	107 kDa	0	0	1	0	0	0	0	0	0	0	0	0	0	0	0	1	0	0	0
AT5G07572.1	| Symbols: | unknown protein; FUNCTIONS IN: molecular_function unknown; INVOLVED IN: biological_process unknown; LOCATED IN: cellular_component unknown; Has 30201 Blast hits to 17322 proteins in 780 species: Archae - 12; Bacteria - 1396; Metazoa - 17338; Fungi - 3422; Plants - 5037; Viruses - 0; Other Eukaryotes - 2996 (source: NCBI BLink). | chr5:2396913-2397263 FORWARD LENGTH=116	13 kDa	0	0	1	0	0	0	0	0	0	0	0	0	0	0	0	0	0	1	0
AT1G01720.1	| Symbols: ATAF1, ANAC002 | NAC (No Apical Meristem) domain transcriptional regulator superfamily protein | chr1:268471-269514 FORWARD LENGTH=289	33 kDa	0	0	1	0	0	0	0	0	0	0	0	0	0	0	0	0	0	0	1
